# Supplementary material for: Microarray Analysis of the Molecular Mechanism Involved in Parkinson's Disease
Source: Parkinsons Dis. 2018 Mar 1;2018:1590465. doi: 10.1155/2018/1590465 (PMC5852864; doi:10.1155/2018/1590465)
Supplement: Supplementary 1 — Table 1: all up- and downregulated differentially expressed genes. [file 1590465.f1.xlsx]

## Sheet: up-down
up	down
DSERG1	MID1
ZNF652	SORT1
SCN3A	MECOM
DSP	SYNCRIP
ELOVL4	VDAC2
LRRN3	MYL12A
CORO2B	RRAGA
ZNF264	RGS2
CASP2	GNAS
GATA3	WDR1
B3GALT2	BTG1
MMP25	STK38
CCR9	TLX2
ZNF440	PSG9
CAMTA1	NR1H4
LARGE	ATP5B
PPP2R3A	ATXN8OS
CXCL8	PDE3A
KIAA1731	ALKBH1
DUTP1	ACTL6B
GON4L	RBM15B
HLF	UNC93A
FERMT2	BGN
LSM5	PRSS3P3
FAM124B	USP39
CFDP1	KIAA1033
LOC389906	HADHB
VPREB3	CRHR2
DMXL2	IFNW1
MPRIP	HBA1
TTBK2	RP11-79P5.2
SCAI	RGS5
PTPRK	BPNT1
HPCAL4	TSC22D3
ZSCAN12	MCHR1
AKR1C2	PCGF2
NOTCH2	SLC12A3
INPP5B	CTSB
TOPORS-AS1	GHRHR
DHODH	HSPB6
CEACAM21	U2AF1
SPRY2	ARRB2
STAP1	HERPUD1
EZH1	TMPRSS2
SNX29P2	NR4A1
IGHV5-78	UBAP2L
PIGK	ABI2
COL6A1	EEF2
IGKC	TRPC4
CATR1	PRDX2
KCNMB4	LPHN3
MAB21L2	MDH2
RSL1D1	PCDH11X
ZMYND11	ITGB4
TTC9	HIST1H2BN
ZNF587B	MS4A5
IPW	APOC1
PIK3C2B	MANBA
NPAS2	HLA-G
MAN1C1	HMGXB4
C18orf25	CHIA
TPD52	ATP1B3
CD96	ACTN2
TSPAN13	GABARAPL2
CLEC11A	GFRA2
FOSB	PGK1
FAR2	FGFR3
CEP112	PRELP
ZNF669	NXF1
SCNN1A	HIC1
ANKRD12	ETV1
BANK1	TNPO1
CLTC-IT1	EGR4
LTK	CEACAM7
COX16	AC004941.5
COG5	SLA
CD160	PARP1
MTRF1L	MR1
ZNF493	LRRFIP2
ZNF362	IL22RA1
UBE2J1	IVNS1ABP
BRD3	SNAI2
LOC100506558	SPINK5
GAL3ST4	MAPK14
TCRA	AAGAB
DYNC2LI1	AIMP2
IKZF2	RIPK2
KAT6B	CES3
FLT3LG	RAB9A
DIXDC1	LDLR
LOC101929272	TAL1
FBXO38	GLI3
CALR	MIR1204
TSPAN15	SEZ6L
ZNF205-AS1	TRPM3
SLC11A2	NRD1
RAD51D	PTEN
DDX6	SPIN2A
PAIP1	USP33
HOXB2	ICAM1
RBM48	GNAT1
TCF3	MOCS1
SBNO1	EPHX3
TM2D1	CCZ1
GNAL	GPR88
ZDHHC11	AKTIP
LINC01260	REEP5
BCL7A	CCR4
TRPC1	TBCE
FAM63B	PDE4A
AHCYL1	MAP4K4
TRPM6	YY1AP1
MCF2L	KIAA0368
NR1D1	CGGBP1
GTF2A1	PPFIBP1
TMEM38B	SLC1A6
SMC5	OR2C1
CASP8	SLC7A7
SHPK	FDFT1
FGFR1OP	EFHD2
PCBP3	NAV3
AGMAT	RTCA
LRCH3	RUFY1
SYNJ2	MCM4
TUFT1	GABRR1
DPP4	TMEM248
NPM1	CCIN
KLHL3	FANCI
CD40	LOC102724985
GORASP2	CBLB
PTGER3	LANCL2
SYCE1L	NPTX1
MGAT4A	OTUD7B
TCRBV12S3	SYN1
LETM1	EHMT2
RRP7A	LY6G6E
CCR6	OGT
PPP2R1B	ADNP2
N4BP3	CHAT
TRAPPC2	FGF7
MLLT11	PHIP
CD248	HNRNPH2
NCOA1	RORB
PTPLAD1	GTF2H1
IPO7	EDN1
HAUS5	ACOT9
SCN8A	ALDH2
IDS	ZC3H7B
ANXA9	UFSP2
CBX5	PEF1
SPTBN1	PCDH17
DOCK10	ACAA2
PA2G4	COG2
RP11-649A18.7	CPVL
MAST4	IMPAD1
CCNA2	POLR3C
YIPF6	HLA-C
C4orf29	SHCBP1L
MED6	POLR3G
MIR4680	HFE
ESR1	TNPO3
ZNF135	ARHGEF15
KLC2	PTPN2
YME1L1	ITSN2
TRAF3IP2	ZKSCAN8
NMT2	AATK
TNFRSF25	KRT24
ID3	TRIP12
PFAS	LOC101060373
ZBTB7A	ERCC3
TK2	ASXL1
RPS14	PKM
KLHL22	N4BP2L2-IT2
KHSRP	SYT11
GNL3L	RNF115
GRSF1	CBX4
PREPL	OR2N1P
RAB2A	NPY1R
FNDC3A	ENTPD3
CLDN10	SLC43A1
SP2	DMWD
ACSBG1	ITGB3
LOC202181	FBLN1
BAALC	ZSCAN9
POLR2D	CAPN6
TSPAN31	ETFA
ZNF419	TLN2
SLC17A1	RTCB
SLITRK5	ANXA4
ADH6	DUSP3
NR2E3	LBP
URB1	LDLRAD4
SERBP1	APLP2
TP73-AS1	SAP30
EEA1	KCTD14
CD83	RNF130
SUV39H2	MAP2K7
INE1	PLEKHA8P1
TCL1B	CIB2
LTB	CDK3
AK055981	SH3BGRL
TCL6	TSN
RBM8A	LILRB4
XIAP	PTN
LYRM2	SH3BP5
ZNF639	DKFZP586I1420
CACYBP	PSMD11
PAPOLG	STX5
AP5S1	KDELR1
ALG8	HPR
CYLD	SETBP1
NREP	SERPINB3
LOC339166	DDIT4
GPR18	KIF5B
BRCA2	DHX35
CROT	TNFAIP3
EXOSC2	DLGAP4
TPI1	CDYL
CAMKMT	PROX1
KIF17	LRRFIP1
BOLA2	ITGB1BP2
LOC100506469	AURKA
BNIP3	EPOR
SLK	GREB1L
COL5A1	MIR6840
DHFR	RPS6KA6
KDELC1	EPHB1
PAICS	SQRDL
TNK2	CA12
RPS28	KCNE1L
TOR1AIP2	CRYBA1
CYB5A	SOS2
CHM	RUFY3
HSPA1L	H2AFY
ASPHD1	CDH19
CDC14A	AK021933
MCCC2	TGFBI
COX7A2	ETFDH
HGSNAT	MCMBP
SCLY	MRPS15
APPBP2	MAFG
PUS1	CMKLR1
AASDHPPT	ZNF281
PSG11	EDN3
NPM3	HPSE
NTRK3	ABHD6
PHC3	SRSF7
TRPC5	SEC23IP
ATP5G2	PCTP
MTOR	CCRL2
CNNM2	S1PR5
ANKH	SP100
FAM216A	BRAP
NOP14	GPR153
GOSR1	OLFML2B
PHF8	AKAP13
DDX27	ARIH1
TM7SF3	HCCS
MSMO1	PYHIN1
GP2	DIAPH2
NOL9	STS
GCNT4	PDCD6
ATG10	KLF9
PLK3	RPRD2
NRP2	EPB41L4A
LOC100652777	TIMP1
SCARB1	AMFR
ZNF500	MYCBP2
DTNB	NFKBIA
FLJ42627	EXT1
ZCWPW1	GNAI2
WWOX	TMEM183A
TPO	SON
SMPD1	SPAG8
C10orf95	FLVCR2
SULT1C2	SHROOM2
PBX2	SFTPB
MTMR1	EFCAB2
ATM	ING1
GLYR1	NCOA3
MBD3	MGAT4B
NIPAL3	OSBPL1A
ZNF764	PDE4D
OVOL1	CASP1
FTO	NF1
CSH1	ASMT
PPP1R8	C7orf69
MSI1	PLOD1
MIR6516	NEK1
C9orf53	IL9R
TMEM80	HOXC4
HMCES	MYO10
LOC101929336	ASS1
MIEF1	LRP1
C7orf55-LUC7L2	PCNX
IL27RA	MTMR10
KLF7	PAX2
CTBP2	TPSAB1
PEX11B	GDF9
PGPEP1	MAP2K6
POLE3	BC069804
CASKIN2	QSOX1
UCN	ARIH2
ESRRA	HNRNPM
SCAND2P	MIR22
PRX	ST14
MAPK4	TIMM17A
UTF1	FRMD4A
SCN11A	PINK1
LINC00302	SPATS2L
BTG2	SPTLC2
B3GALNT1	GNAO1
ADCK3	KYNU
KCNG1	SUPT20H
GPR124	BMP6
ISG20L2	RNGTT
ECE2	CST7
RPS2	KIDINS220
PSPN	KIF18A
GLTSCR2	SYNGR1
HAND2-AS1	BST2
KPNA6	CTDSPL
PDE6D	ACVR1B
SART3	TRA2A
BAG5	MIR6883
SLC6A14	ARID4B
PKNOX1	CADM1
SYN3	EIF3A
ART3	FLT3
CYCSP33	PTTG1
ACE2	CXXC4
NEURL1	PML
DNASE2B	CHAF1A
CYP2C9	CD163
OR2J3	INPP4A
WIPF2	PARP11
ME1	ABCC6
SIX5	HEATR6
EXOSC1	MEGF9
WDR82	CEBPD
EFHC2	SMG7
CAMK1G	PRH1-PRR4
C9orf156	MLLT10
C2CD3	MLANA
KBTBD4	PSMD1
RNF114	CD86
GPSM2	PDP1
COL16A1	ZNF345
ALDH6A1	KCNMA1
DPYSL4	CREM
NKX6-1	TFDP1
EEF1D	SOCS1
TP53TG5	IRAK3
GRIN2C	ZBTB38
TTC17	F2R
THPO	MFSD9
GABRA5	HGD
SYNE1	LOC100505874
LOC101930150	P2RX1
	VCAN
	CPM
	KCNK1
	AGPAT1
	C1orf21
	KRT23
	NPAS3
	SEMA3C
	XAF1
	HIC2
	RNASE1
	SGCD
	BFSP1
	ASRGL1
	LOC101928198
	FPR3
	GPR135
	TSPO2
	HOMER1
	MYO6
	CCNB1
	SSX2IP
	FRK
	HBS1L
	VNN3
	RAP2A
	SMAD1
	MTMR3
	LAP3
	CD151
	CLU
	TRIM10
	SCO2
	AVIL
	RPA4
	PTPRM
	RSRC1
	OASL
	SSRP1
	SLC27A2
	FAM110B
	CTSZ
	PLSCR1
	LIMS1
	NUDT6
	DUSP6
	NINL
	OAS3
	PRRC1
	TOX
	KCND3
	TBC1D8
	CA2
	PPP1R3D
	ADORA2B
	PDE5A
	ICAM4
	ASPN
	PRKDC
	PPP2R5B
	DUSP2
	CYP1B1
	PLCH1
	BMX
	IL18RAP
	NME8
	ECHDC3
	SLC25A20
	HLA-DQB1
	VCAM1
	HLA-DPA1
	ATG16L1
	MSR1
	GPR97
	CES1
	ITGA2B
	TNIP3
	RRM2
	IL1RN
	GZMH
	CETP
	FKBP5
	CORIN
	SSH1
	ZNF407
	FSTL1
	TMEM144
	LPL
	POMZP3
	LARP4B
	IL18R1
	CBS
	FOXD1
	SOWAHC
	SYNM
	ENC1
	GALNT10
	NUAK1
	AREG
	SATB2
	BTNL3

## Sheet: all-symbol
Symbol	logFC	AveExpr	t	P.Value	adj.P.Val	B
DSERG1	0.775688	6.51496	3.1055	0.00287642	0.998866	-2.4185
ZNF652	0.742755	7.90324	5.19115	2.51e-06	0.0385482	1.2024
SCN3A	0.707288	7.05845	2.5328	0.0138929	0.998866	-3.23902
DSP	0.680247	5.19294	2.57792	0.0123605	0.998866	-3.17858
ELOVL4	0.624302	5.88457	3.15956	0.00245496	0.998866	-2.33554
LRRN3	0.592659	8.12173	2.43888	0.0176463	0.998866	-3.36233
CORO2B	0.529505	5.61074	2.34006	0.0225551	0.998866	-3.48827
ZNF264	0.509292	8.54262	2.66555	0.00981467	0.998866	-3.05901
CASP2	0.493403	5.09005	2.13303	0.0369377	0.998866	-3.73899
GATA3	0.491456	7.42964	2.78348	0.00714254	0.998866	-2.8937
B3GALT2	0.479963	5.92445	2.64042	0.0104911	0.998866	-3.0936
MMP25	0.468017	8.5841	2.12294	0.0378087	0.998866	-3.75074
CCR9	0.467618	5.36299	3.54852	0.000750508	0.998866	-1.71508
ZNF440	0.460896	7.3777	2.64562	0.0103476	0.998866	-3.08645
CAMTA1	0.450361	7.08797	2.09524	0.0402919	0.998866	-3.78276
LARGE	0.449054	7.76198	2.19483	0.0319766	0.998866	-3.66606
PPP2R3A	0.44269	5.76043	3.08812	0.00302565	0.998866	-2.44497
CXCL8	0.44113	6.35759	2.51966	0.0143706	0.998866	-3.25648
KIAA1731	0.432004	3.61537	2.92004	0.00489234	0.998866	-2.69629
DUTP1	0.431033	4.91996	2.52874	0.0140392	0.998866	-3.24443
GON4L	0.430155	6.74706	3.16342	0.00242722	0.998866	-2.32959
HLF	0.428254	5.02002	2.82127	0.00950951	0.998866	-2.81749
FERMT2	0.418145	4.37108	2.51342	0.0146024	0.998866	-3.26474
LSM5	0.416719	7.43145	2.51775	0.0144411	0.998866	-3.25901
FAM124B	0.41367	5.94977	2.32068	0.0236496	0.998866	-3.5125
CFDP1	0.411217	6.36637	2.34058	0.0225266	0.998866	-3.48762
LOC389906	0.409406	4.14682	3.14439	0.00256696	0.998866	-2.3589
VPREB3	0.408651	6.88858	2.36754	0.0210805	0.998866	-3.45364
DMXL2	0.40647	8.1161	2.00387	0.049512	0.998866	-3.88593
MPRIP	0.403565	7.37766	2.85739	0.00582776	0.998866	-2.78764
TTBK2	0.400315	7.9005	3.51007	0.00084665	0.998866	-1.77812
SCAI	0.398059	6.71965	3.16323	0.00242854	0.998866	-2.32988
PTPRK	0.39219	7.56965	2.05723	0.0439286	0.998866	-3.82613
HPCAL4	0.391213	6.70399	3.14064	0.00295829	0.998866	-2.35967
ZSCAN12	0.38972	7.2898	2.54039	0.0136239	0.998866	-3.22891
AKR1C2	0.38788	6.66982	2.6612	0.00992882	0.998866	-3.06501
NOTCH2	0.387333	9.59451	2.2943	0.0252154	0.998866	-3.54524
INPP5B	0.383877	9.1026	3.08677	0.00303757	0.998866	-2.44703
TOPORS-AS1	0.377363	8.6091	2.91004	0.00554417	0.998866	-2.70643
DHODH	0.375039	7.88073	2.87945	0.00548107	0.998866	-2.75563
CEACAM21	0.373555	6.36056	2.3237	0.0234764	0.998866	-3.50874
SPRY2	0.372555	6.20748	2.03229	0.0464674	0.998866	-3.85425
STAP1	0.371325	8.34822	2.24193	0.0285983	0.998866	-3.60938
EZH1	0.370712	7.15555	2.97161	0.00422883	0.998866	-2.62012
SNX29P2	0.369978	6.23504	2.423	0.0183641	0.998866	-3.38283
IGHV5-78	0.365607	6.14259	3.74445	0.000401651	0.998866	-1.38857
PIGK	0.364665	9.56868	2.82715	0.00633614	0.998866	-2.83126
COL6A1	0.360507	5.45593	3.29988	0.00161535	0.998866	-2.11633
IGKC	0.359636	4.9645	2.3058	0.024522	0.998866	-3.53101
CATR1	0.356619	4.01648	2.08594	0.0411567	0.998866	-3.79343
KCNMB4	0.355796	4.81149	3.40483	0.00117325	0.998866	-1.94887
MAB21L2	0.353018	4.48962	2.76685	0.00747383	0.998866	-2.91732
RSL1D1	0.352938	5.13611	2.60773	0.0114339	0.998866	-3.13822
ZMYND11	0.352319	8.02556	2.85137	0.00592585	0.998866	-2.79634
TTC9	0.347605	7.09444	2.18724	0.0325528	0.998866	-3.67511
ZNF587B	0.343971	9.28142	3.08481	0.00305494	0.998866	-2.45002
IPW	0.342402	7.24803	2.1334	0.0369057	0.998866	-3.73855
PIK3C2B	0.341063	9.31752	3.28823	0.00167313	0.998866	-2.13473
NPAS2	0.339115	5.23197	2.72118	0.00965415	0.998866	-2.97418
MAN1C1	0.339022	7.39217	2.41487	0.0187414	0.998866	-3.39328
C18orf25	0.338258	6.71462	2.74514	0.0158725	0.998866	-2.89988
TPD52	0.338005	6.67541	2.15309	0.035258	0.998866	-3.71549
CD96	0.337316	9.16925	2.56149	0.0128998	0.998866	-3.20067
TSPAN13	0.336876	10.1997	2.14298	0.0360965	0.998866	-3.72736
CLEC11A	0.336192	5.49242	2.13678	0.0366186	0.998866	-3.73461
FOSB	0.336173	6.9347	2.44733	0.0172744	0.998866	-3.35137
FAR2	0.335696	8.95204	2.35979	0.0214874	0.998866	-3.46344
CEP112	0.334563	3.78732	3.49482	0.000887947	0.998866	-1.80304
ZNF669	0.334488	6.98168	5.10501	3.46e-06	0.0385482	1.043
SCNN1A	0.329951	5.29566	2.61102	0.0113357	0.998866	-3.13375
ANKRD12	0.328409	9.17123	2.10264	0.039615	0.998866	-3.77423
BANK1	0.324114	9.0921	2.0399	0.0456795	0.998866	-3.8457
CLTC-IT1	0.321896	7.8932	2.22568	0.0297263	0.998866	-3.62904
LTK	0.318253	5.24074	2.842	0.00639402	0.998866	-2.80742
COX16	0.316239	8.27813	3.01956	0.00368792	0.998866	-2.54855
COG5	0.316095	9.13662	2.6493	0.0102473	0.998866	-3.0814
CD160	0.314376	10.048	2.08111	0.0416125	0.998866	-3.79896
MTRF1L	0.313057	3.9627	2.58762	0.0120518	0.998866	-3.16548
ZNF493	0.312243	6.95339	2.40372	0.0192708	0.998866	-3.40759
ZNF362	0.308776	5.46034	2.28889	0.0255478	0.998866	-3.55193
UBE2J1	0.308406	8.72926	2.47778	0.0159933	0.998866	-3.31168
BRD3	0.30516	8.96269	3.0375	0.00350269	0.998866	-2.52159
LOC100506558	0.304494	5.42466	2.19182	0.0322043	0.998866	-3.66966
GAL3ST4	0.304007	8.06698	2.12515	0.0376164	0.998866	-3.74817
TCRA	0.303603	7.0943	2.15686	0.0349505	0.998866	-3.71107
DYNC2LI1	0.302224	6.49511	2.0333	0.0463618	0.998866	-3.85311
IKZF2	0.297399	4.58318	2.74501	0.00793025	0.998866	-2.94818
KAT6B	0.296775	9.48775	2.90911	0.00504484	0.998866	-2.71232
FLT3LG	0.296731	9.66296	2.44613	0.0173267	0.998866	-3.35292
DIXDC1	0.296719	5.42664	2.00311	0.0495965	0.998866	-3.88678
LOC101929272	0.2958	4.73441	2.06707	0.0429609	0.998866	-3.81496
FBXO38	0.295616	9.52978	2.24829	0.0281672	0.998866	-3.60165
CALR	0.295053	9.97731	2.29182	0.0253673	0.998866	-3.54831
TSPAN15	0.293519	5.2954	2.67416	0.00959252	0.998866	-3.04712
ZNF205-AS1	0.291403	5.20419	3.362	0.00133769	0.998866	-2.01755
SLC11A2	0.290227	8.71208	3.1457	0.0025571	0.998866	-2.35689
RAD51D	0.289954	5.98535	2.6774	0.00950997	0.998866	-3.04263
DDX6	0.289712	10.7663	2.71559	0.00858547	0.998866	-2.98948
PAIP1	0.289149	7.66958	2.07841	0.0418685	0.998866	-3.80204
HOXB2	0.288424	7.88022	2.10202	0.0396714	0.998866	-3.77495
RBM48	0.287728	8.72935	2.67438	0.0095869	0.998866	-3.04681
TCF3	0.284305	9.8487	2.86234	0.00574818	0.998866	-2.78046
SBNO1	0.283621	6.28955	2.55683	0.0130568	0.998866	-3.20693
TM2D1	0.2827	9.47083	2.17029	0.033872	0.998866	-3.69522
GNAL	0.282095	6.02596	2.38318	0.0268512	0.998866	-3.41052
ZDHHC11	0.280866	8.39887	2.00449	0.0494445	0.998866	-3.88525
LINC01260	0.279246	7.17255	2.36617	0.0211521	0.998866	-3.45538
BCL7A	0.279112	7.09563	2.0568	0.0439716	0.998866	-3.82662
TRPC1	0.279019	3.555	2.75325	0.007755	0.998866	-2.93655
FAM63B	0.278101	9.0674	2.39693	0.0195993	0.998866	-3.41627
AHCYL1	0.277714	3.79836	2.66363	0.00986502	0.998866	-3.06166
TRPM6	0.276794	6.12173	2.04391	0.0452688	0.998866	-3.84118
MCF2L	0.275188	6.97983	2.35038	0.0224577	0.998866	-3.4737
NR1D1	0.273694	8.17118	2.13262	0.036973	0.998866	-3.73947
GTF2A1	0.273449	8.17727	2.11738	0.0382956	0.998866	-3.75718
TMEM38B	0.273355	7.38413	2.02571	0.0471573	0.998866	-3.86161
SMC5	0.272853	9.79584	2.30095	0.0248127	0.998866	-3.53703
CASP8	0.272675	10.7751	2.20911	0.0309175	0.998866	-3.64898
SHPK	0.272266	8.66677	2.40417	0.0192489	0.998866	-3.40701
FGFR1OP	0.271849	5.37029	2.69889	0.00897899	0.998866	-3.01278
PCBP3	0.27178	6.3886	2.61666	0.011169	0.998866	-3.12607
AGMAT	0.271367	8.81721	2.41991	0.0185065	0.998866	-3.3868
LRCH3	0.271025	8.30204	3.2839	0.00169511	0.998866	-2.14157
SYNJ2	0.270791	8.25335	2.93416	0.0058057	0.998866	-2.66544
TUFT1	0.269854	8.63862	2.01981	0.0477844	0.998866	-3.86821
DPP4	0.268697	7.60629	2.89366	0.00526781	0.998866	-2.73491
NPM1	0.267774	9.83677	2.27071	0.0266926	0.998866	-3.57427
KLHL3	0.267511	8.4664	2.1841	0.0327932	0.998866	-3.67884
CD40	0.267469	8.20011	2.94293	0.00458682	0.998866	-2.6626
GORASP2	0.267152	10.4225	3.10379	0.00289079	0.998866	-2.42111
PTGER3	0.265569	4.87023	2.8176	0.00650486	0.998866	-2.84497
SYCE1L	0.265505	4.67679	2.60204	0.011606	0.998866	-3.14596
MGAT4A	0.265397	7.78621	2.66461	0.00983936	0.998866	-3.06031
TCRBV12S3	0.264543	6.71262	2.11587	0.038429	0.998866	-3.75893
LETM1	0.263973	11.1862	2.16726	0.0341128	0.998866	-3.6988
RRP7A	0.263858	7.3993	2.01027	0.0488124	0.998866	-3.87884
CCR6	0.263709	10.1667	2.1854	0.0326939	0.998866	-3.6773
PPP2R1B	0.262687	6.9758	3.09809	0.00293918	0.998866	-2.4298
N4BP3	0.262257	5.9146	3.10433	0.00288626	0.998866	-2.42029
TRAPPC2	0.260479	8.67633	2.11136	0.0388294	0.998866	-3.76415
MLLT11	0.258786	10.1117	2.62469	0.0109356	0.998866	-3.11512
CD248	0.258205	6.86261	2.44985	0.0171651	0.998866	-3.3481
NCOA1	0.257026	10.3959	2.52717	0.014096	0.998866	-3.24652
PTPLAD1	0.256494	7.17422	2.00525	0.0493606	0.998866	-3.88441
IPO7	0.256182	8.75811	2.38574	0.0201519	0.998866	-3.43054
HAUS5	0.255383	9.21463	2.19277	0.0321323	0.998866	-3.66852
SCN8A	0.254726	6.48079	2.40355	0.0192785	0.998866	-3.4078
IDS	0.252947	9.99066	2.302	0.028105	0.998866	-3.52502
ANXA9	0.252652	6.0495	2.31501	0.0239791	0.998866	-3.51957
CBX5	0.252105	7.8713	2.45408	0.0169826	0.998866	-3.3426
SPTBN1	0.25126	11.6926	2.42084	0.0184633	0.998866	-3.3856
DOCK10	0.251183	7.6164	2.53258	0.0139008	0.998866	-3.23931
PA2G4	0.250929	8.03987	2.38394	0.0202421	0.998866	-3.43283
RP11-649A18.7	0.250904	7.03594	2.08496	0.041249	0.998866	-3.79455
MAST4	0.250891	6.70101	2.19603	0.0318862	0.998866	-3.66463
CCNA2	0.250836	8.29034	2.20166	0.0314659	0.998866	-3.6579
YIPF6	0.24975	9.17217	2.29686	0.0250598	0.998866	-3.54209
C4orf29	0.249432	8.05948	2.52078	0.0143294	0.998866	-3.255
MED6	0.248754	8.14383	2.27866	0.0261866	0.998866	-3.56452
MIR4680	0.248295	10.492	3.26157	0.00181282	0.998866	-2.17673
ESR1	0.247409	4.80597	3.06385	0.00324626	0.998866	-2.48181
ZNF135	0.246609	4.03762	2.27909	0.0261596	0.998866	-3.56399
KLC2	0.24625	6.47075	2.17827	0.033245	0.998866	-3.68576
YME1L1	0.246006	8.8327	3.10142	0.00291079	0.998866	-2.42472
TRAF3IP2	0.245047	7.42526	2.23455	0.029106	0.998866	-3.61832
NMT2	0.245024	8.04829	2.10892	0.0392934	0.998866	-3.76638
TNFRSF25	0.244272	7.65087	2.40026	0.0203359	0.998866	-3.40854
ID3	0.243927	8.28174	2.6079	0.0114289	0.998866	-3.13799
PFAS	0.242976	8.63382	2.03921	0.0457501	0.998866	-3.84647
ZBTB7A	0.241697	7.13699	1.99953	0.0499927	0.998866	-3.89075
TK2	0.24159	10.6553	2.30311	0.0246825	0.998866	-3.53434
RPS14	0.241529	4.02131	2.85355	0.0058902	0.998866	-2.7932
KLHL22	0.237938	6.35631	2.44891	0.0172061	0.998866	-3.34933
KHSRP	0.236971	10.5758	2.05796	0.0438563	0.998866	-3.8253
GNL3L	0.236713	3.41213	2.92605	0.0048103	0.998866	-2.68745
GRSF1	0.235894	7.88555	2.56054	0.0129318	0.998866	-3.20196
PREPL	0.235535	7.54088	2.13677	0.0366197	0.998866	-3.73462
RAB2A	0.234029	9.81258	2.1766	0.0333754	0.998866	-3.68775
FNDC3A	0.233276	4.43829	3.04901	0.00338844	0.998866	-2.50424
CLDN10	0.231824	5.00883	2.32196	0.0235763	0.998866	-3.51092
SP2	0.230332	4.72151	2.03596	0.0460855	0.998866	-3.85012
ACSBG1	0.23007	5.30078	2.57291	0.0125227	0.998866	-3.18532
LOC202181	0.229889	7.74395	2.62206	0.0110117	0.998866	-3.11871
BAALC	0.229745	3.62233	2.31159	0.0241796	0.998866	-3.52383
POLR2D	0.228853	8.6302	2.58259	0.012211	0.998866	-3.17228
TSPAN31	0.228795	6.60099	3.22676	0.0020117	0.998866	-2.23126
ZNF419	0.226626	8.68243	2.11712	0.0383192	0.998866	-3.75749
SLC17A1	0.226567	3.48073	2.84057	0.00610573	0.998866	-2.81194
SLITRK5	0.225435	4.33996	2.01523	0.0482747	0.998866	-3.87331
ADH6	0.224658	3.94904	2.57862	0.0123382	0.998866	-3.17764
NR2E3	0.223845	5.54133	2.11624	0.0383969	0.998866	-3.75851
URB1	0.222256	7.53822	2.10208	0.0396653	0.998866	-3.77487
SERBP1	0.22192	9.03727	2.01336	0.0484772	0.998866	-3.8754
TP73-AS1	0.220184	9.41791	2.97823	0.00415001	0.998866	-2.61029
EEA1	0.219847	8.60048	2.14192	0.0361853	0.998866	-3.7286
CD83	0.219062	8.73038	2.0299	0.0467167	0.998866	-3.85692
SUV39H2	0.218542	4.17942	2.30083	0.0248194	0.998866	-3.53717
INE1	0.218436	6.18585	2.17533	0.0334746	0.998866	-3.68925
TCL1B	0.217224	5.98622	2.50622	0.0148743	0.998866	-3.27426
LTB	0.216808	11.8461	2.62267	0.0109939	0.998866	-3.11788
AK055981	0.21512	7.7911	2.23289	0.0292216	0.998866	-3.62034
TCL6	0.213836	5.34761	2.27525	0.0264027	0.998866	-3.56871
RBM8A	0.213207	10.3735	2.56061	0.0129295	0.998866	-3.20186
XIAP	0.21183	5.80993	2.58481	0.0121406	0.998866	-3.16928
LYRM2	0.211493	8.3341	2.03282	0.0464121	0.998866	-3.85365
ZNF639	0.211092	7.11345	2.38531	0.0201734	0.998866	-3.43109
CACYBP	0.210383	8.06977	2.68003	0.00944338	0.998866	-3.03898
PAPOLG	0.210016	9.21693	2.62891	0.0108146	0.998866	-3.10935
AP5S1	0.209679	7.23839	2.06923	0.042751	0.998866	-3.81251
ALG8	0.208506	9.22096	2.36967	0.0209702	0.998866	-3.45095
CYLD	0.207577	6.7279	2.38423	0.0205369	0.998866	-3.43134
NREP	0.206776	9.71069	2.12805	0.0373653	0.998866	-3.74479
LOC339166	0.205669	3.79449	2.47888	0.0159485	0.998866	-3.31023
GPR18	0.205431	10.7738	2.51534	0.0145308	0.998866	-3.2622
BRCA2	0.205403	3.50421	2.10595	0.0393149	0.998866	-3.77041
CROT	0.205391	8.34864	2.14771	0.0357024	0.998866	-3.72182
EXOSC2	0.203748	8.74722	2.12749	0.0374138	0.998866	-3.74544
TPI1	0.203448	8.35828	2.11869	0.0381804	0.998866	-3.75567
CAMKMT	0.201615	7.02158	2.24181	0.0286067	0.998866	-3.60953
KIF17	0.200894	4.3737	2.96301	0.00433344	0.998866	-2.6329
BOLA2	0.200097	10.4671	2.06196	0.0434611	0.998866	-3.82077
LOC100506469	0.19984	10.7685	2.08671	0.0410845	0.998866	-3.79255
BNIP3	0.199789	9.15143	2.07297	0.0423891	0.998866	-3.80824
SLK	0.199649	10.164	2.47106	0.0162682	0.998866	-3.32046
COL5A1	0.198548	4.71437	2.16013	0.035263	0.998866	-3.70569
DHFR	0.198441	8.26355	2.23525	0.0307361	0.998866	-3.61258
KDELC1	0.1973	6.00431	2.20411	0.0312849	0.998866	-3.65498
PAICS	0.197059	6.61995	2.51957	0.0150054	0.998866	-3.25377
TNK2	0.196295	4.99498	2.42416	0.0183104	0.998866	-3.38133
RPS28	0.195074	7.91386	2.25198	0.0279195	0.998866	-3.59716
TOR1AIP2	0.194589	11.7034	2.54875	0.0133329	0.998866	-3.21775
CYB5A	0.19413	8.3035	2.25001	0.0286641	0.998866	-3.59774
CHM	0.193533	3.72646	2.03647	0.0460325	0.998866	-3.84955
HSPA1L	0.19206	8.41164	2.51824	0.014423	0.998866	-3.25836
ASPHD1	0.192058	5.68859	2.14656	0.0357971	0.998866	-3.72316
CDC14A	0.191059	6.19065	2.08814	0.0409507	0.998866	-3.79091
MCCC2	0.190841	9.73143	2.34323	0.0223808	0.998866	-3.4843
COX7A2	0.188645	11.0572	2.23569	0.0290271	0.998866	-3.61694
HGSNAT	0.188638	10.0757	2.34603	0.0222271	0.998866	-3.48077
SCLY	0.187287	5.01418	2.24342	0.0284967	0.998866	-3.60757
APPBP2	0.186481	9.88066	2.05227	0.0444241	0.998866	-3.83175
PUS1	0.185234	7.89984	2.08392	0.0413466	0.998866	-3.79574
AASDHPPT	0.18499	9.19557	2.68554	0.00930566	0.998866	-3.03135
PSG11	0.18401	4.46937	2.04623	0.0450333	0.998866	-3.83857
NPM3	0.183237	7.59231	2.50043	0.0150962	0.998866	-3.28191
NTRK3	0.182738	4.15624	2.44491	0.0173802	0.998866	-3.35451
PHC3	0.182637	5.23153	2.2691	0.0267965	0.998866	-3.57625
TRPC5	0.182326	3.2423	2.21889	0.0302096	0.998866	-3.63723
ATP5G2	0.182258	10.5372	2.03401	0.0462882	0.998866	-3.85232
MTOR	0.182205	5.6754	2.50556	0.0148993	0.998866	-3.27513
CNNM2	0.182187	5.75834	2.01351	0.0484613	0.998866	-3.87523
ANKH	0.18198	7.1888	2.44035	0.0175811	0.998866	-3.36042
FAM216A	0.181887	8.14715	2.57332	0.0125096	0.998866	-3.18478
NOP14	0.181776	9.89248	2.086	0.0411509	0.998866	-3.79336
GOSR1	0.181496	7.80161	2.45498	0.016944	0.998866	-3.34143
PHF8	0.180905	9.68792	2.22614	0.0296943	0.998866	-3.62849
DDX27	0.179815	8.49397	2.25564	0.0276761	0.998866	-3.5927
TM7SF3	0.179728	9.01893	2.13298	0.036942	0.998866	-3.73904
MSMO1	0.179662	10.5831	2.09482	0.0403307	0.998866	-3.78324
GP2	0.179069	4.25086	2.03871	0.0458015	0.998866	-3.84703
NOL9	0.178556	10.784	2.35564	0.0217084	0.998866	-3.46868
GCNT4	0.177561	3.82138	2.19069	0.0322894	0.998866	-3.671
ATG10	0.177354	4.23142	2.13305	0.0369358	0.998866	-3.73896
PLK3	0.177202	7.25927	2.24658	0.0282824	0.998866	-3.60373
NRP2	0.176386	4.39191	2.2609	0.0273297	0.998866	-3.58629
LOC100652777	0.176325	5.18249	2.41785	0.0186024	0.998866	-3.38946
SCARB1	0.175932	3.15979	2.62607	0.0108957	0.998866	-3.11323
ZNF500	0.17527	7.06861	2.32584	0.023354	0.998866	-3.50607
DTNB	0.174756	3.70987	2.48946	0.015525	0.998866	-3.29635
FLJ42627	0.174149	7.12689	2.20521	0.0312038	0.998866	-3.65366
ZCWPW1	0.173943	7.34202	2.50117	0.0150677	0.998866	-3.28093
WWOX	0.172819	4.98027	2.13924	0.0364109	0.998866	-3.73174
TPO	0.172475	5.38442	2.19265	0.0321411	0.998866	-3.66866
SMPD1	0.172369	6.10315	2.7335	0.00818083	0.998866	-2.96436
C10orf95	0.172255	6.89577	3.42876	0.0010899	0.998866	-1.91029
SULT1C2	0.171991	2.9739	2.66529	0.00982146	0.998866	-3.05937
PBX2	0.171696	12.001	2.11485	0.0385194	0.998866	-3.76012
MTMR1	0.170974	11.7009	2.10779	0.0391846	0.998866	-3.7682
ATM	0.17076	7.66658	2.15115	0.035418	0.998866	-3.71778
GLYR1	0.169833	11.7048	2.43943	0.0176216	0.998866	-3.3616
MBD3	0.169174	6.90396	2.11104	0.0388583	0.998866	-3.76453
NIPAL3	0.168804	5.96907	2.13651	0.0366414	0.998866	-3.73492
ZNF764	0.167821	8.08813	2.45419	0.0237847	0.998866	-3.31574
OVOL1	0.167813	4.93095	2.93565	0.00468191	0.998866	-2.67332
FTO	0.164309	10.947	2.11626	0.0383949	0.998866	-3.75849
CSH1	0.162228	4.43704	2.34066	0.0225221	0.998866	-3.48752
PPP1R8	0.161695	10.6565	2.40333	0.0192895	0.998866	-3.40809
MSI1	0.161276	4.33892	2.05494	0.0441572	0.998866	-3.82873
MIR6516	0.160505	9.55563	2.05884	0.0437697	0.998866	-3.82431
C9orf53	0.159766	3.62376	2.18426	0.0327814	0.998866	-3.67865
TMEM80	0.159298	8.6804	2.10929	0.0390153	0.998866	-3.76656
HMCES	0.159066	8.75335	2.10277	0.0396032	0.998866	-3.77408
LOC101929336	0.15891	5.37237	2.06714	0.042954	0.998866	-3.81488
MIEF1	0.157579	8.45047	2.30349	0.0246599	0.998866	-3.53387
C7orf55-LUC7L2	0.154661	10.1813	2.18737	0.0325423	0.998866	-3.67495
IL27RA	0.154008	6.45808	2.24999	0.0280532	0.998866	-3.59959
KLF7	0.15301	11.7287	2.09215	0.0405769	0.998866	-3.7863
CTBP2	0.15084	5.04393	2.42142	0.0184366	0.998866	-3.38486
PEX11B	0.15056	10.4345	2.67524	0.00956489	0.998866	-3.04562
PGPEP1	0.150558	8.3393	2.05176	0.0444746	0.998866	-3.83232
POLE3	0.150492	8.77091	2.47678	0.016034	0.998866	-3.31299
CASKIN2	0.150137	4.97239	2.57693	0.0143793	0.998866	-3.17024
UCN	0.146963	5.73098	2.33943	0.02259	0.998866	-3.48906
ESRRA	0.144276	9.35373	2.16266	0.0344807	0.998866	-3.70423
SCAND2P	0.143786	6.87003	2.03888	0.0457839	0.998866	-3.84684
PRX	0.141974	6.47044	2.2729	0.0265523	0.998866	-3.57159
MAPK4	0.141488	5.61192	2.22705	0.0296299	0.998866	-3.62739
UTF1	0.141467	5.78673	2.17168	0.0337619	0.998866	-3.69357
SCN11A	0.140836	2.73414	2.56194	0.0128848	0.998866	-3.20007
LINC00302	0.140679	3.89956	2.13992	0.0363528	0.998866	-3.73093
BTG2	0.140315	11.4225	2.4571	0.0168537	0.998866	-3.33867
B3GALNT1	0.140003	2.58917	2.45551	0.0169216	0.998866	-3.34074
ADCK3	0.139692	11.4023	2.14004	0.0363433	0.998866	-3.7308
KCNG1	0.139661	5.75897	2.01194	0.0486309	0.998866	-3.87698
GPR124	0.139385	7.20764	2.12108	0.0379709	0.998866	-3.75289
ISG20L2	0.137714	9.37839	2.02641	0.0470837	0.998866	-3.86084
ECE2	0.13726	5.09123	2.13398	0.0368566	0.998866	-3.73788
RPS2	0.137145	11.245	2.22343	0.0310272	0.998866	-3.62848
PSPN	0.136771	5.39774	2.57612	0.0124186	0.998866	-3.181
GLTSCR2	0.13655	13.7956	2.49411	0.0153419	0.998866	-3.29024
HAND2-AS1	0.135858	3.34613	2.13483	0.0367845	0.998866	-3.73689
KPNA6	0.135782	11.1786	2.05015	0.044637	0.998866	-3.83414
PDE6D	0.135218	10.5012	2.44005	0.0175942	0.998866	-3.3608
SART3	0.134055	9.03075	2.18918	0.0324043	0.998866	-3.67279
BAG5	0.133742	10.5166	2.04261	0.0454018	0.998866	-3.84265
SLC6A14	0.133536	2.51957	2.08293	0.0414402	0.998866	-3.79688
PKNOX1	0.13119	9.55243	2.0676	0.0429091	0.998866	-3.81436
SYN3	0.131092	3.33063	2.14217	0.0361638	0.998866	-3.7283
ART3	0.129364	2.50416	2.0715	0.0425312	0.998866	-3.80992
CYCSP33	0.129191	4.48938	2.07742	0.041963	0.998866	-3.80317
ACE2	0.129099	2.70464	2.5853	0.012125	0.998866	-3.16862
NEURL1	0.128911	5.12005	2.04327	0.0453339	0.998866	-3.8419
DNASE2B	0.1282	2.84311	2.00746	0.0491185	0.998866	-3.88195
CYP2C9	0.127963	2.46591	2.75124	0.00779741	0.998866	-2.93938
OR2J3	0.126089	2.78481	2.41078	0.0189339	0.998866	-3.39853
WIPF2	0.126014	10.8355	2.09511	0.0403034	0.998866	-3.7829
ME1	0.124971	3.50154	2.0957	0.0402489	0.998866	-3.78222
SIX5	0.124766	6.13792	2.1015	0.0397181	0.998866	-3.77554
EXOSC1	0.124247	5.67283	2.32163	0.0235952	0.998866	-3.51133
WDR82	0.122875	11.6684	2.27399	0.0264828	0.998866	-3.57025
EFHC2	0.122784	2.64821	2.0933	0.0404707	0.998866	-3.78498
CAMK1G	0.122318	3.54791	2.02815	0.0469004	0.998866	-3.85889
C9orf156	0.121295	9.03261	2.23688	0.0289447	0.998866	-3.6155
C2CD3	0.120685	10.009	2.10036	0.039822	0.998866	-3.77686
KBTBD4	0.119641	9.57282	2.10752	0.0391736	0.998866	-3.7686
RNF114	0.117899	10.9476	2.263	0.0271918	0.998866	-3.58371
GPSM2	0.11643	9.77001	2.06898	0.0427754	0.998866	-3.81279
COL16A1	0.115867	5.80551	2.34186	0.0224558	0.998866	-3.48601
ALDH6A1	0.115822	6.6846	0.808214	0.0354552	0.998866	-3.69202
DPYSL4	0.114554	4.47055	2.09546	0.0402714	0.998866	-3.7825
NKX6-1	0.113085	5.62347	2.00146	0.049778	0.998866	-3.8886
EEF1D	0.111745	13.2237	2.34441	0.0235545	0.998866	-3.4786
TP53TG5	0.11087	5.8801	2.01592	0.0482009	0.998866	-3.87255
GRIN2C	0.106219	5.43484	2.06714	0.0429547	0.998866	-3.81489
TTC17	0.102586	8.05325	2.07371	0.0423182	0.998866	-3.8074
THPO	0.101361	2.63947	2.28844	0.0255758	0.998866	-3.55249
GABRA5	0.0970591	2.66242	2.31113	0.0242064	0.998866	-3.52439
SYNE1	0.0462769	7.91625	0.0435116	0.0445735	0.998866	-3.83092
LOC101930150	0.010748	5.48252	-0.174515	0.0181529	0.998866	-3.32733
MID1	-0.0011899	6.13817	0.0728173	0.0396064	0.998866	-3.76687
SORT1	-0.0019611	6.28669	-0.0568188	0.0322441	0.998866	-3.66562
MECOM	-0.00761445	3.49271	0.183448	0.0244798	0.998866	-3.47881
SYNCRIP	-0.0315961	11.4205	-0.260177	0.0306148	0.998866	-3.5471
VDAC2	-0.095907	11.7071	-2.07563	0.0421346	0.998866	-3.80522
MYL12A	-0.0963129	13.2653	-2.41169	0.0188909	0.998866	-3.39737
RRAGA	-0.101372	10.9531	-2.23471	0.0290952	0.998866	-3.61813
RGS2	-0.101743	13.4871	-2.08743	0.0410167	0.998866	-3.79172
GNAS	-0.101919	13.3312	-2.08983	0.0409581	0.998866	-3.78857
WDR1	-0.104724	11.6341	-2.63075	0.0107623	0.998866	-3.10684
BTG1	-0.105504	12.9342	-2.87561	0.00553997	0.998866	-2.76121
STK38	-0.105864	12.0526	-2.45857	0.0167912	0.998866	-3.33676
TLX2	-0.108667	5.44981	-2.05589	0.0440621	0.998866	-3.82765
PSG9	-0.110806	5.71861	-2.09975	0.0398784	0.998866	-3.77757
NR1H4	-0.110839	4.09213	-2.01783	0.0479955	0.998866	-3.87041
ATP5B	-0.111061	12.5056	-2.35034	0.0219932	0.998866	-3.47535
ATXN8OS	-0.112593	2.46145	-2.08031	0.0416877	0.998866	-3.79987
PDE3A	-0.11315	5.66972	-2.04147	0.0455187	0.998866	-3.84393
ALKBH1	-0.11535	8.72393	-2.03071	0.0466318	0.998866	-3.85602
ACTL6B	-0.11538	4.1498	-2.1408	0.0362788	0.998866	-3.7299
RBM15B	-0.116079	9.16529	-2.0461	0.0450466	0.998866	-3.83872
UNC93A	-0.116539	3.21955	-2.00848	0.0490073	0.998866	-3.88082
BGN	-0.118213	5.16299	-2.1069	0.0392298	0.998866	-3.76932
PRSS3P3	-0.118446	5.50418	-2.1821	0.0329478	0.998866	-3.68122
USP39	-0.119817	9.89773	-2.39828	0.0195333	0.998866	-3.41454
KIAA1033	-0.121009	12.4314	-2.08724	0.0410349	0.998866	-3.79194
HADHB	-0.12103	11.5566	-2.44042	0.0175777	0.998866	-3.36032
CRHR2	-0.121151	3.29452	-2.45106	0.0171127	0.998866	-3.34653
IFNW1	-0.121177	3.41355	-2.08664	0.0410911	0.998866	-3.79263
HBA1	-0.121438	14.1418	-3.05989	0.0044122	0.998866	-2.47729
RP11-79P5.2	-0.122334	6.37279	-2.21255	0.0306664	0.998866	-3.64485
RGS5	-0.122687	3.85724	-2.32128	0.0236151	0.998866	-3.51176
BPNT1	-0.122998	4.36681	-2.2404	0.0287029	0.998866	-3.61123
TSC22D3	-0.123879	13.2291	-2.25731	0.0275654	0.998866	-3.59066
MCHR1	-0.124032	4.56039	-2.07175	0.0425074	0.998866	-3.80964
PCGF2	-0.124581	6.86386	-2.04805	0.0448492	0.998866	-3.83652
SLC12A3	-0.125956	4.03446	-2.22387	0.0298543	0.998866	-3.63122
CTSB	-0.126521	12.4624	-2.23354	0.0291759	0.998866	-3.61954
GHRHR	-0.128034	5.13653	-2.14767	0.0357051	0.998866	-3.72186
HSPB6	-0.128058	3.15148	-2.25598	0.0276537	0.998866	-3.59229
U2AF1	-0.128232	12.2086	-2.07544	0.0421528	0.998866	-3.80544
ARRB2	-0.128344	11.5432	-2.03271	0.046423	0.998866	-3.85377
HERPUD1	-0.128388	11.9243	-2.34267	0.0224115	0.998866	-3.485
TMPRSS2	-0.128902	3.57763	-2.35804	0.0215803	0.998866	-3.46565
NR4A1	-0.128904	6.98028	-2.31154	0.0256703	0.998866	-3.51905
UBAP2L	-0.129052	9.1247	-2.06165	0.0434917	0.998866	-3.82112
ABI2	-0.129649	6.15773	-2.09316	0.0404835	0.998866	-3.78514
EEF2	-0.130005	13.4116	-2.62182	0.0110186	0.998866	-3.11904
TRPC4	-0.130295	3.84133	-2.67314	0.0096186	0.998866	-3.04853
PRDX2	-0.130407	7.57023	-2.02934	0.0467758	0.998866	-3.85756
LPHN3	-0.13072	3.75221	-2.20133	0.0314901	0.998866	-3.65829
MDH2	-0.130924	11.4116	-2.0583	0.0438231	0.998866	-3.82492
PCDH11X	-0.131565	2.66301	-2.17734	0.0333177	0.998866	-3.68687
ITGB4	-0.13277	6.62338	-2.16061	0.0346464	0.998866	-3.70665
HIST1H2BN	-0.133409	2.58504	-2.17051	0.0338547	0.998866	-3.69496
MS4A5	-0.133418	3.20142	-2.14858	0.0356298	0.998866	-3.72079
APOC1	-0.133474	5.96021	-2.13534	0.0367407	0.998866	-3.73629
MANBA	-0.134664	11.1037	-2.27405	0.0264794	0.998866	-3.57019
HLA-G	-0.135416	12.2742	-2.43094	0.0249074	0.998866	-3.3464
HMGXB4	-0.136374	9.59919	-2.03509	0.0461758	0.998866	-3.8511
CHIA	-0.136457	5.08027	-2.50802	0.0148058	0.998866	-3.27188
ATP1B3	-0.136797	11.3809	-2.58476	0.0121423	0.998866	-3.16935
ACTN2	-0.136822	2.75315	-2.11063	0.0388951	0.998866	-3.76501
GABARAPL2	-0.137163	12.3592	-2.291	0.025418	0.998866	-3.54933
GFRA2	-0.137505	5.5697	-2.14302	0.0360925	0.998866	-3.72731
PGK1	-0.138495	11.3334	-2.01679	0.0481076	0.998866	-3.87158
FGFR3	-0.138869	4.85958	-2.32212	0.0235668	0.998866	-3.51071
PRELP	-0.139073	4.06997	-2.1063	0.0392836	0.998866	-3.77001
NXF1	-0.139557	11.1128	-2.08009	0.0417089	0.998866	-3.80012
HIC1	-0.139927	5.64752	-2.32967	0.0231362	0.998866	-3.50128
ETV1	-0.141125	5.20583	-2.04907	0.0447463	0.998866	-3.83537
TNPO1	-0.141604	11.5833	-2.68821	0.00923941	0.998866	-3.02763
EGR4	-0.14188	3.68603	-2.44487	0.017382	0.998866	-3.35456
CEACAM7	-0.142091	3.21939	-2.20766	0.0310231	0.998866	-3.65071
AC004941.5	-0.142977	10.6532	-2.15781	0.0348726	0.998866	-3.70994
SLA	-0.143575	12.3487	-2.44998	0.0171596	0.998866	-3.34793
PARP1	-0.143704	9.63225	-2.31677	0.0238762	0.998866	-3.51738
MR1	-0.144299	8.26597	-2.06828	0.0428431	0.998866	-3.81359
LRRFIP2	-0.144472	8.75585	-2.16322	0.0344357	0.998866	-3.70357
IL22RA1	-0.144566	5.24818	-2.35749	0.0216099	0.998866	-3.46635
IVNS1ABP	-0.145714	11.2546	-2.14389	0.0360196	0.998866	-3.72629
SNAI2	-0.146049	2.8732	-2.37154	0.0208733	0.998866	-3.44858
SPINK5	-0.146287	2.8122	-2.47014	0.0163063	0.998866	-3.32166
MAPK14	-0.146564	11.8594	-2.25012	0.0280445	0.998866	-3.59943
AAGAB	-0.146731	8.08917	-2.02315	0.0474281	0.998866	-3.86448
AIMP2	-0.14684	10.0187	-2.07918	0.0417957	0.998866	-3.80117
RIPK2	-0.147011	10.241	-2.18023	0.0330927	0.998866	-3.68344
CES3	-0.14756	6.78971	-2.01668	0.0481194	0.998866	-3.8717
RAB9A	-0.148098	10.1218	-2.012	0.0486238	0.998866	-3.8769
LDLR	-0.148452	6.01072	-2.00794	0.0490663	0.998866	-3.88142
TAL1	-0.148495	5.4951	-2.15398	0.0351853	0.998866	-3.71445
GLI3	-0.149205	6.73491	-2.25662	0.0276111	0.998866	-3.5915
MIR1204	-0.149326	4.96703	-2.2797	0.0261212	0.998866	-3.56325
SEZ6L	-0.150272	3.90093	-2.03787	0.0458882	0.998866	-3.84798
TRPM3	-0.150533	4.29135	-2.1061	0.0393019	0.998866	-3.77024
NRD1	-0.150811	12.2639	-3.06632	0.00322314	0.998866	-2.47807
PTEN	-0.151565	12.1294	-2.00783	0.0490783	0.998866	-3.88155
SPIN2A	-0.151677	3.96827	-2.12108	0.037971	0.998866	-3.75289
USP33	-0.151869	10.4479	-2.14276	0.0361144	0.998866	-3.72761
ICAM1	-0.152188	6.22661	-2.02435	0.047301	0.998866	-3.86314
GNAT1	-0.152292	5.67573	-2.82055	0.00645234	0.998866	-2.84074
MOCS1	-0.152875	5.04925	-2.14805	0.0356738	0.998866	-3.72141
EPHX3	-0.152994	4.96113	-2.02188	0.0475637	0.998866	-3.8659
CCZ1	-0.153263	11.057	-2.74156	0.00800455	0.998866	-2.95303
GPR88	-0.153976	3.14603	-2.77797	0.00725077	0.998866	-2.90154
AKTIP	-0.154074	9.43042	-2.00218	0.049699	0.998866	-3.88781
REEP5	-0.154487	9.89179	-2.0485	0.0448029	0.998866	-3.836
CCR4	-0.154529	5.13179	-2.02885	0.0468271	0.998866	-3.8581
TBCE	-0.155501	9.36972	-2.15274	0.0352874	0.998866	-3.71591
PDE4A	-0.155878	6.07989	-2.26206	0.0272534	0.998866	-3.58487
MAP4K4	-0.156065	10.8465	-2.11494	0.0385112	0.998866	-3.76001
YY1AP1	-0.156248	11.8619	-2.12808	0.0373629	0.998866	-3.74476
KIAA0368	-0.156621	9.89447	-2.32622	0.0233323	0.998866	-3.5056
CGGBP1	-0.156904	10.7805	-2.11845	0.0382017	0.998866	-3.75595
PPFIBP1	-0.156979	2.5601	-2.12624	0.0375218	0.998866	-3.7469
SLC1A6	-0.157425	4.96507	-2.31076	0.0242282	0.998866	-3.52485
OR2C1	-0.15762	3.71249	-2.25134	0.0279627	0.998866	-3.59794
SLC7A7	-0.157713	12.1756	-2.46902	0.0163526	0.998866	-3.32313
FDFT1	-0.158168	11.3831	-2.06141	0.0435154	0.998866	-3.82139
EFHD2	-0.158494	12.0894	-2.89611	0.00523187	0.998866	-2.73133
NAV3	-0.159029	2.86475	-2.51715	0.0144634	0.998866	-3.2598
RTCA	-0.159857	9.7514	-2.10224	0.0396508	0.998866	-3.77469
RUFY1	-0.16013	9.99649	-2.20197	0.0314427	0.998866	-3.65753
MCM4	-0.16031	6.39535	-2.32397	0.0234607	0.998866	-3.5084
GABRR1	-0.160548	2.99438	-2.05396	0.0442544	0.998866	-3.82983
TMEM248	-0.160749	10.4426	-2.05496	0.0441547	0.998866	-3.8287
CCIN	-0.160926	4.72877	-2.4023	0.0193391	0.998866	-3.40941
FANCI	-0.161023	8.04288	-2.13179	0.0374275	0.998866	-3.73946
LOC102724985	-0.161175	9.79377	-2.64744	0.0102979	0.998866	-3.08396
CBLB	-0.161326	10.0718	-2.57839	0.0123453	0.998866	-3.17794
LANCL2	-0.162565	8.04314	-2.09828	0.0400122	0.998866	-3.77925
NPTX1	-0.16295	5.3657	-2.06996	0.0426805	0.998866	-3.81168
OTUD7B	-0.163855	5.0601	-2.42403	0.0183168	0.998866	-3.3815
SYN1	-0.163937	3.93911	-2.29766	0.0250114	0.998866	-3.5411
EHMT2	-0.165084	6.16536	-2.69034	0.00918701	0.998866	-3.02468
LY6G6E	-0.165215	4.72021	-2.01343	0.0484692	0.998866	-3.87532
OGT	-0.165285	10.7289	-2.03023	0.0466827	0.998866	-3.85656
ADNP2	-0.166228	8.98771	-2.09117	0.0406678	0.998866	-3.78742
CHAT	-0.166311	5.50552	-2.33849	0.022642	0.998866	-3.49024
FGF7	-0.167777	2.92061	-2.10695	0.039225	0.998866	-3.76926
PHIP	-0.168005	11.7083	-2.28841	0.0255774	0.998866	-3.55252
HNRNPH2	-0.168513	11.2651	-2.21457	0.03052	0.998866	-3.64242
RORB	-0.168657	3.9159	-2.20422	0.0312767	0.998866	-3.65484
GTF2H1	-0.168875	9.42418	-2.03757	0.0459194	0.998866	-3.84832
EDN1	-0.168944	6.3865	-2.13219	0.0370097	0.998866	-3.73997
ACOT9	-0.168952	11.0047	-2.36609	0.0211561	0.998866	-3.45548
ALDH2	-0.169094	11.5852	-2.11037	0.0389185	0.998866	-3.76531
ZC3H7B	-0.169948	6.95119	-2.27013	0.0273944	0.998866	-3.57295
UFSP2	-0.171562	9.4762	-2.10534	0.0393707	0.998866	-3.77112
PEF1	-0.171736	10.1234	-2.1313	0.0370858	0.998866	-3.741
PCDH17	-0.172203	4.6176	-2.04767	0.044887	0.998866	-3.83694
ACAA2	-0.172496	10.7248	-2.26448	0.0270958	0.998866	-3.58191
COG2	-0.173546	9.51923	-2.69701	0.00902431	0.998866	-3.01539
CPVL	-0.173881	11.6708	-2.28847	0.0255738	0.998866	-3.55244
IMPAD1	-0.173943	7.22297	-2.07596	0.0421024	0.998866	-3.80484
POLR3C	-0.175067	9.29447	-2.1171	0.0383205	0.998866	-3.75751
HLA-C	-0.175318	11.7138	-2.776	0.00728981	0.998866	-2.90434
SHCBP1L	-0.176121	3.84764	-2.25189	0.027926	0.998866	-3.59727
POLR3G	-0.17686	6.88199	-2.10215	0.0396595	0.998866	-3.7748
HFE	-0.17688	5.34478	-2.12936	0.037252	0.998866	-3.74326
TNPO3	-0.177008	10.2864	-2.35723	0.0219199	0.998866	-3.46564
ARHGEF15	-0.177905	5.80171	-2.88439	0.00540597	0.998866	-2.74842
PTPN2	-0.178	10.3427	-2.28278	0.0259276	0.998866	-3.55945
ITSN2	-0.178114	4.24477	-2.85307	0.00589808	0.998866	-2.79389
ZKSCAN8	-0.178202	2.68112	-2.44967	0.0171729	0.998866	-3.34833
AATK	-0.179698	7.94299	-2.10267	0.0396116	0.998866	-3.77419
KRT24	-0.179984	5.32602	-2.04399	0.045261	0.998866	-3.84109
TRIP12	-0.18011	11.8985	-2.66006	0.00995905	0.998866	-3.06659
LOC101060373	-0.18041	10.7696	-2.21937	0.032864	0.998866	-3.62899
ERCC3	-0.180456	9.60405	-2.42263	0.018381	0.998866	-3.3833
ASXL1	-0.180597	8.57697	-2.01396	0.0484117	0.998866	-3.87472
PKM	-0.180676	11.9242	-2.37317	0.0207891	0.998866	-3.44651
N4BP2L2-IT2	-0.181566	6.84911	-2.29537	0.0251503	0.998866	-3.54393
SYT11	-0.181828	9.03793	-2.141	0.036262	0.998866	-3.72967
RNF115	-0.181853	10.2693	-2.97946	0.00413551	0.998866	-2.60846
CBX4	-0.182564	5.25637	-2.30194	0.0247531	0.998866	-3.5358
OR2N1P	-0.182987	2.99948	-2.70716	0.00878205	0.998866	-3.00125
NPY1R	-0.183102	2.46616	-2.34698	0.0221756	0.998866	-3.47958
ENTPD3	-0.183231	3.63697	-2.67556	0.00955681	0.998866	-3.04518
SLC43A1	-0.183311	7.7053	-2.04553	0.045104	0.998866	-3.83935
DMWD	-0.183312	6.89141	-2.00343	0.0495613	0.998866	-3.88643
ITGB3	-0.183338	5.66054	-2.01338	0.0484751	0.998866	-3.87538
FBLN1	-0.183387	5.32269	-2.06601	0.0430641	0.998866	-3.81617
ZSCAN9	-0.184523	8.8948	-2.50683	0.0148513	0.998866	-3.27347
CAPN6	-0.184908	3.38122	-2.45334	0.0170146	0.998866	-3.34356
ETFA	-0.185216	10.7719	-2.08017	0.041701	0.998866	-3.80003
TLN2	-0.18567	5.18579	-2.3537	0.0218123	0.998866	-3.47113
RTCB	-0.185898	9.76098	-2.21679	0.03036	0.998866	-3.63975
ANXA4	-0.186229	9.81074	-2.18534	0.0326983	0.998866	-3.67737
DUSP3	-0.187378	9.21179	-2.18861	0.0325934	0.998866	-3.67307
LBP	-0.187771	5.04866	-2.18664	0.0325984	0.998866	-3.67582
LDLRAD4	-0.188055	7.15388	-2.17579	0.0334387	0.998866	-3.6887
APLP2	-0.188996	10.6445	-2.00082	0.0498492	0.998866	-3.88932
SAP30	-0.189325	7.09775	-1.11314	0.00376452	0.998866	-2.53114
KCTD14	-0.189751	3.13737	-2.33339	0.0229271	0.998866	-3.49664
RNF130	-0.190212	7.77065	-2.21526	0.0304702	0.998866	-3.64159
MAP2K7	-0.190348	5.63491	-2.73417	0.00816609	0.998866	-2.96343
PLEKHA8P1	-0.190485	7.89694	-2.47045	0.0162933	0.998866	-3.32125
CIB2	-0.191108	5.42047	-2.54353	0.0135138	0.998866	-3.22472
CDK3	-0.191182	6.11111	-2.58478	0.0121415	0.998866	-3.16932
SH3BGRL	-0.19141	11.6814	-2.40332	0.01929	0.998866	-3.4081
TSN	-0.191543	7.65693	-2.00971	0.048873	0.998866	-3.87946
LILRB4	-0.192079	8.04035	-2.2059	0.0311527	0.998866	-3.65283
PTN	-0.192199	4.89055	-2.19662	0.0318417	0.998866	-3.66392
SH3BP5	-0.192334	11.0505	-2.02653	0.047071	0.998866	-3.8607
DKFZP586I1420	-0.193269	9.91215	-2.04756	0.0448981	0.998866	-3.83706
PSMD11	-0.193579	10.343	-2.48795	0.0155846	0.998866	-3.29833
STX5	-0.194013	9.70366	-2.2987	0.0249481	0.998866	-3.5398
KDELR1	-0.194332	8.81539	-2.09254	0.040541	0.998866	-3.78585
HPR	-0.195599	6.30684	-2.25187	0.0279269	0.998866	-3.59729
SETBP1	-0.195606	8.28621	-2.01605	0.0481871	0.998866	-3.8724
SERPINB3	-0.195699	2.54598	-3.03938	0.00348385	0.998866	-2.51877
DDIT4	-0.196128	12.0734	-2.18908	0.0324118	0.998866	-3.67291
KIF5B	-0.196395	10.8103	-2.58796	0.0120413	0.998866	-3.16503
DHX35	-0.196586	8.24938	-2.49217	0.015418	0.998866	-3.29279
TNFAIP3	-0.1972	8.85106	-2.35773	0.0215967	0.998866	-3.46604
DLGAP4	-0.197928	8.55321	-2.42596	0.0182283	0.998866	-3.37901
CDYL	-0.198195	7.80944	-2.13702	0.0365984	0.998866	-3.73433
PROX1	-0.198649	3.86836	-2.32123	0.0236182	0.998866	-3.51182
LRRFIP1	-0.19891	12.8124	-2.4727	0.0162008	0.998866	-3.31832
ITGB1BP2	-0.199072	4.49283	-2.04311	0.0453511	0.998866	-3.84209
AURKA	-0.200081	5.75595	-2.7379	0.00808427	0.998866	-2.95819
EPOR	-0.200131	7.97916	-2.23097	0.0293548	0.998866	-3.62265
GREB1L	-0.201308	5.78723	-2.62595	0.0108992	0.998866	-3.11339
MIR6840	-0.20132	10.3072	-2.16921	0.0339575	0.998866	-3.69649
RPS6KA6	-0.201492	3.09805	-2.89138	0.00530156	0.998866	-2.73824
EPHB1	-0.203341	5.34165	-2.58642	0.0120897	0.998866	-3.16711
SQRDL	-0.203653	12.4307	-3.27678	0.00173182	0.998866	-2.15279
CA12	-0.205286	3.46288	-2.47898	0.0159443	0.998866	-3.3101
KCNE1L	-0.205454	5.90961	-2.19256	0.0321479	0.998866	-3.66877
CRYBA1	-0.206662	5.00906	-2.00524	0.0493616	0.998866	-3.88442
SOS2	-0.206757	11.1237	-2.29044	0.0254525	0.998866	-3.55002
RUFY3	-0.207099	8.28579	-2.45247	0.0170519	0.998866	-3.34469
H2AFY	-0.207211	10.1245	-2.1867	0.0333662	0.998866	-3.67364
CDH19	-0.207673	2.68182	-2.13249	0.0369841	0.998866	-3.73962
AK021933	-0.207687	4.51185	-2.43896	0.0176427	0.998866	-3.36222
TGFBI	-0.207729	11.8028	-2.17582	0.0334362	0.998866	-3.68867
ETFDH	-0.208229	8.47336	-2.70748	0.00892724	0.998866	-2.99986
MCMBP	-0.208373	9.06079	-2.26189	0.0272643	0.998866	-3.58507
MRPS15	-0.210135	9.45185	-2.09821	0.0400186	0.998866	-3.77933
MAFG	-0.210234	8.0222	-2.10393	0.0394981	0.998866	-3.77275
CMKLR1	-0.210919	7.17425	-2.2025	0.0314039	0.998866	-3.6569
ZNF281	-0.210996	10.1942	-2.02676	0.0470464	0.998866	-3.86044
EDN3	-0.211185	4.78927	-2.22313	0.0299071	0.998866	-3.63212
HPSE	-0.211424	9.76048	-2.15553	0.0350589	0.998866	-3.71263
ABHD6	-0.212219	6.20133	-2.46874	0.0163644	0.998866	-3.3235
SRSF7	-0.21274	10.4843	-2.06719	0.0429497	0.998866	-3.81483
SEC23IP	-0.212833	8.97403	-2.16003	0.0346927	0.998866	-3.70733
PCTP	-0.213106	10.4192	-2.81842	0.00649031	0.998866	-2.8438
CCRL2	-0.213231	8.68275	-2.28646	0.0256982	0.998866	-3.55492
S1PR5	-0.213918	5.81504	-2.50172	0.0150464	0.998866	-3.2802
SP100	-0.214175	11.4942	-2.77819	0.0123946	0.998866	-2.86741
BRAP	-0.215141	8.12699	-2.60168	0.0116168	0.998866	-3.14644
GPR153	-0.215451	7.51631	-2.67484	0.0100085	0.998866	-3.04365
OLFML2B	-0.215743	5.98419	-2.40682	0.0191224	0.998866	-3.40362
AKAP13	-0.216442	11.6777	-2.1618	0.034745	0.998866	-3.70473
ARIH1	-0.216456	9.28256	-2.50107	0.0150715	0.998866	-3.28106
HCCS	-0.21724	8.02232	-2.09431	0.0403771	0.998866	-3.78382
PYHIN1	-0.217273	9.58618	-2.14481	0.0359433	0.998866	-3.72522
DIAPH2	-0.217335	9.09843	-2.30885	0.0243409	0.998866	-3.52723
STS	-0.217512	7.64234	-2.04172	0.0454926	0.998866	-3.84365
PDCD6	-0.217549	9.98062	-2.19908	0.0316577	0.998866	-3.66098
KLF9	-0.218524	9.0481	-2.04176	0.0454884	0.998866	-3.8436
RPRD2	-0.219424	10.1718	-2.64848	0.0102695	0.998866	-3.08252
EPB41L4A	-0.220173	5.77928	-2.35805	0.0215801	0.998866	-3.46564
TIMP1	-0.220696	11.7994	-2.28567	0.0257476	0.998866	-3.5559
AMFR	-0.221538	6.77166	-2.34371	0.0223545	0.998866	-3.4837
MYCBP2	-0.222478	11.0152	-2.14537	0.0358968	0.998866	-3.72456
NFKBIA	-0.224811	11.9015	-2.1353	0.0367441	0.998866	-3.73633
EXT1	-0.225026	8.75242	-2.78852	0.00704495	0.998866	-2.88654
GNAI2	-0.225471	11.8459	-2.03448	0.0462395	0.998866	-3.85179
TMEM183A	-0.225622	10.8281	-2.49171	0.015436	0.998866	-3.29339
SON	-0.225994	12.1751	-2.87618	0.00553124	0.998866	-2.76038
SPAG8	-0.226215	5.48375	-2.05432	0.0442187	0.998866	-3.82943
FLVCR2	-0.226917	7.15669	-2.44189	0.0175131	0.998866	-3.35843
SHROOM2	-0.229563	2.67722	-2.13787	0.0365265	0.998866	-3.73334
SFTPB	-0.229647	6.30157	-3.35593	0.00136271	0.998866	-2.02725
EFCAB2	-0.229668	5.68976	-2.51328	0.0146078	0.998866	-3.26493
ING1	-0.230373	8.12535	-2.63627	0.010762	0.998866	-3.09844
NCOA3	-0.233382	9.24252	-2.07895	0.0418172	0.998866	-3.80142
MGAT4B	-0.233798	7.24818	-2.6821	0.00939154	0.998866	-3.03612
OSBPL1A	-0.234526	8.34685	-2.44749	0.0182947	0.998866	-3.34706
PDE4D	-0.234647	5.03532	-3.36545	0.00132369	0.998866	-2.01204
CASP1	-0.23483	10.6742	-2.08487	0.0412569	0.998866	-3.79465
NF1	-0.235469	3.08205	-3.04245	0.00345319	0.998866	-2.51414
ASMT	-0.235493	5.40873	-2.39747	0.019573	0.998866	-3.41558
C7orf69	-0.23572	5.45248	-2.03265	0.0464299	0.998866	-3.85385
PLOD1	-0.235828	9.00083	-2.04241	0.045422	0.998866	-3.84287
NEK1	-0.236073	8.98434	-2.10213	0.0401573	0.998866	-3.77361
IL9R	-0.236553	5.07299	-2.11717	0.0383145	0.998866	-3.75743
HOXC4	-0.236836	7.93908	-2.02825	0.0468897	0.998866	-3.85877
MYO10	-0.237196	5.7645	-2.8916	0.00529824	0.998866	-2.73791
ASS1	-0.23734	7.2485	-2.59169	0.0119245	0.998866	-3.15998
LRP1	-0.237494	8.49904	-2.02908	0.046803	0.998866	-3.85785
PCNX	-0.237993	10.4188	-2.73053	0.00824682	0.998866	-2.96854
MTMR10	-0.239525	7.20891	-2.09212	0.0405802	0.998866	-3.78634
PAX2	-0.241138	3.57599	-2.50454	0.0149386	0.998866	-3.27649
TPSAB1	-0.241769	5.83361	-2.49278	0.0153937	0.998866	-3.29198
GDF9	-0.244039	4.81067	-2.5505	0.0132726	0.998866	-3.21541
MAP2K6	-0.244468	8.78843	-2.57156	0.0125669	0.998866	-3.18715
BC069804	-0.244599	6.15143	-2.70824	0.00875661	0.998866	-2.99974
QSOX1	-0.244684	9.98088	-2.88281	0.00542984	0.998866	-2.75072
ARIH2	-0.246878	9.37298	-2.42595	0.0182286	0.998866	-3.37902
HNRNPM	-0.247156	11.3631	-2.69263	0.00913092	0.998866	-3.0215
MIR22	-0.247335	8.95848	-2.0392	0.0457516	0.998866	-3.84649
ST14	-0.24786	7.81201	-2.37815	0.0205349	0.998866	-3.4402
TIMM17A	-0.248929	5.45193	-2.04923	0.0447298	0.998866	-3.83518
FRMD4A	-0.250026	6.96759	-2.41603	0.0186871	0.998866	-3.39179
PINK1	-0.250506	10.6027	-2.09995	0.0398597	0.998866	-3.77733
SPATS2L	-0.250747	7.40744	-2.34646	0.022204	0.998866	-3.48024
SPTLC2	-0.250814	8.64633	-2.38039	0.0252341	0.998866	-3.42026
GNAO1	-0.25183	5.03219	-2.87602	0.00553368	0.998866	-2.76061
KYNU	-0.252282	10.0386	-2.24355	0.0284884	0.998866	-3.60742
SUPT20H	-0.252548	9.42707	-2.7868	0.00707818	0.998866	-2.88899
BMP6	-0.253013	6.77554	-2.03369	0.0463216	0.998866	-3.85268
RNGTT	-0.253409	8.44446	-2.27807	0.0262242	0.998866	-3.56525
CST7	-0.253625	12.9235	-3.28198	0.00170496	0.998866	-2.1446
KIDINS220	-0.253918	9.65644	-2.6945	0.00908528	0.998866	-3.01889
KIF18A	-0.255197	4.05893	-2.28953	0.0255083	0.998866	-3.55114
SYNGR1	-0.255991	6.2413	-2.52494	0.0141768	0.998866	-3.24947
BST2	-0.257106	9.48885	-2.084	0.0413389	0.998866	-3.79565
CTDSPL	-0.257381	5.18727	-2.52669	0.0142972	0.998866	-3.24631
ACVR1B	-0.258644	7.3545	-2.09104	0.0406873	0.998866	-3.78756
TRA2A	-0.258892	9.47484	-2.00442	0.0494521	0.998866	-3.88533
MIR6883	-0.258953	8.24844	-2.15824	0.0351225	0.998866	-3.70869
ARID4B	-0.259303	9.37093	-2.11596	0.0384214	0.998866	-3.75883
CADM1	-0.259703	5.81221	-2.21275	0.030652	0.998866	-3.64461
EIF3A	-0.259729	10.1168	-2.27416	0.0264724	0.998866	-3.57005
FLT3	-0.259808	7.22641	-2.05523	0.0441278	0.998866	-3.8284
PTTG1	-0.261115	8.52084	-2.36999	0.0209533	0.998866	-3.45054
CXXC4	-0.261522	5.2356	-4.0133	0.000165648	0.922532	-0.927859
PML	-0.263797	3.70345	-2.30628	0.0244934	0.998866	-3.53041
CHAF1A	-0.265239	7.01508	-2.44278	0.0174738	0.998866	-3.35727
CD163	-0.265779	10.4693	-2.82843	0.00665385	0.998866	-2.82682
INPP4A	-0.267115	7.87827	-2.61762	0.0116102	0.998866	-3.12229
PARP11	-0.267181	7.46889	-2.72244	0.00842868	0.998866	-2.97989
ABCC6	-0.267307	6.26888	-2.43247	0.0179327	0.998866	-3.37061
HEATR6	-0.267972	8.3321	-3.4598	0.00105276	0.998866	-1.85833
MEGF9	-0.268179	11.3304	-2.74973	0.00782954	0.998866	-2.94153
CEBPD	-0.26839	8.42132	-2.32802	0.0232298	0.998866	-3.50335
SMG7	-0.268932	7.59415	-2.23704	0.028934	0.998866	-3.61531
PRH1-PRR4	-0.269412	7.77723	-2.93242	0.00472478	0.998866	-2.67808
MLLT10	-0.271635	6.72738	-2.66798	0.010238	0.998866	-3.05286
MLANA	-0.272185	5.64644	-2.45751	0.0168364	0.998866	-3.33814
PSMD1	-0.272465	9.03553	-2.57083	0.0125909	0.998866	-3.18813
CD86	-0.273306	9.20266	-2.09184	0.0406063	0.998866	-3.78666
PDP1	-0.276234	8.44318	-2.28908	0.0255362	0.998866	-3.55169
ZNF345	-0.277	5.63607	-2.04868	0.0447851	0.998866	-3.8358
KCNMA1	-0.277429	4.35499	-2.38828	0.0200252	0.998866	-3.42731
CREM	-0.277565	7.439	-3.03463	0.00417453	0.998866	-2.51876
TFDP1	-0.277951	7.37904	-2.05221	0.0444302	0.998866	-3.83182
SOCS1	-0.278036	8.45433	-2.35994	0.0218967	0.998866	-3.4618
IRAK3	-0.278463	10.324	-2.56575	0.0179282	0.998866	-3.17072
ZBTB38	-0.278941	9.77505	-2.0404	0.0456281	0.998866	-3.84513
F2R	-0.279414	8.2487	-2.08042	0.0416775	0.998866	-3.79974
MFSD9	-0.279625	8.69032	-2.54674	0.0134021	0.998866	-3.22043
HGD	-0.281322	7.96544	-2.03684	0.045995	0.998866	-3.84914
LOC100505874	-0.281403	6.03756	-2.17523	0.0334829	0.998866	-3.68937
P2RX1	-0.281663	10.0577	-2.13294	0.0369456	0.998866	-3.73909
VCAN	-0.282585	11.2942	-2.10644	0.0402686	0.998866	-3.76733
CPM	-0.2834	6.96259	-2.08623	0.0411298	0.998866	-3.7931
KCNK1	-0.284371	5.24803	-2.74232	0.00798822	0.998866	-2.95197
AGPAT1	-0.285585	8.91912	-2.84986	0.0135923	0.998866	-2.744
C1orf21	-0.28586	6.70177	-2.34818	0.0221105	0.998866	-3.47808
KRT23	-0.285932	11.6034	-2.43048	0.0180225	0.998866	-3.37318
NPAS3	-0.286454	4.16385	-2.46429	0.0165499	0.998866	-3.3293
SEMA3C	-0.28849	6.30642	-2.07096	0.0425836	0.998866	-3.81054
XAF1	-0.28861	10.7011	-2.50124	0.0150651	0.998866	-3.28084
HIC2	-0.288734	7.04799	-2.0341	0.0462781	0.998866	-3.85221
RNASE1	-0.289726	7.07174	-2.08978	0.0407976	0.998866	-3.78903
SGCD	-0.289769	4.26627	-2.47108	0.0162676	0.998866	-3.32044
BFSP1	-0.292017	6.13191	-2.12269	0.0378306	0.998866	-3.75103
ASRGL1	-0.29652	7.85049	-2.33751	0.0226964	0.998866	-3.49147
LOC101928198	-0.296702	5.24233	-2.48523	0.0156928	0.998866	-3.3019
FPR3	-0.29926	5.10851	-2.30053	0.0248376	0.998866	-3.53754
GPR135	-0.299873	4.8728	-2.65206	0.0104306	0.998866	-3.07616
TSPO2	-0.30018	6.78181	-2.10363	0.0395247	0.998866	-3.77309
HOMER1	-0.301503	6.29304	-2.32725	0.0232738	0.998866	-3.50431
MYO6	-0.302391	6.83494	-2.39019	0.0277879	0.998866	-3.39687
CCNB1	-0.30311	6.66402	-2.50578	0.0148911	0.998866	-3.27485
SSX2IP	-0.303223	5.63523	-2.57538	0.0124427	0.998866	-3.182
FRK	-0.304795	2.98218	-2.70161	0.00891381	0.998866	-3.00899
HBS1L	-0.305041	9.13165	-2.04181	0.0454831	0.998866	-3.84354
VNN3	-0.305592	11.0732	-2.86071	0.00577431	0.998866	-2.78283
RAP2A	-0.306144	7.41646	-2.28651	0.0257719	0.998866	-3.55462
SMAD1	-0.307654	7.40597	-3.05309	0.00334875	0.998866	-2.49808
MTMR3	-0.310629	7.70008	-2.32805	0.0232281	0.998866	-3.50331
LAP3	-0.310853	11.3398	-2.02755	0.0469631	0.998866	-3.85955
CD151	-0.311057	8.32856	-2.02196	0.0475543	0.998866	-3.8658
CLU	-0.311686	10.8666	-2.09864	0.040822	0.998866	-3.77679
TRIM10	-0.312161	4.49325	-2.42004	0.0185004	0.998866	-3.38663
SCO2	-0.313027	10.1918	-2.04168	0.0454969	0.998866	-3.84369
AVIL	-0.316107	8.21879	-2.5768	0.0123968	0.998866	-3.18009
RPA4	-0.318146	6.00456	-2.59336	0.0118725	0.998866	-3.15772
PTPRM	-0.318599	7.41408	-2.11148	0.0388195	0.998866	-3.76403
RSRC1	-0.321967	8.92013	-2.29773	0.0250068	0.998866	-3.541
OASL	-0.322779	9.5846	-2.24565	0.0283605	0.998866	-3.60482
SSRP1	-0.322843	10.0153	-2.54719	0.0133865	0.998866	-3.21982
SLC27A2	-0.3229	5.14966	-2.72031	0.0104954	0.998866	-2.9704
FAM110B	-0.323636	6.10441	-2.7522	0.00777729	0.998866	-2.93804
CTSZ	-0.324585	9.95036	-2.95354	0.00667025	0.998866	-2.62642
PLSCR1	-0.325159	10.7679	-2.52185	0.01429	0.998866	-3.25358
LIMS1	-0.326849	9.53402	-2.07107	0.0425733	0.998866	-3.81042
NUDT6	-0.327076	7.16652	-2.75584	0.0077008	0.998866	-2.93289
DUSP6	-0.332624	11.4258	-2.36906	0.0210018	0.998866	-3.45173
NINL	-0.334369	5.89669	-2.10437	0.0394576	0.998866	-3.77223
OAS3	-0.335044	9.75389	-2.01902	0.0478678	0.998866	-3.86908
PRRC1	-0.335347	9.37666	-2.21576	0.0304342	0.998866	-3.64099
TOX	-0.337465	7.51787	-3.46842	0.000963958	0.998866	-1.84602
KCND3	-0.338929	6.26451	-2.61545	0.0112047	0.998866	-3.12772
TBC1D8	-0.342907	8.65977	-3.183	0.00229089	0.998866	-2.29932
CA2	-0.344998	9.30395	-2.4032	0.0192958	0.998866	-3.40826
PPP1R3D	-0.347948	7.28744	-2.31015	0.0242642	0.998866	-3.52561
ADORA2B	-0.348536	6.72156	-2.72557	0.00835782	0.998866	-2.9755
PDE5A	-0.352388	6.27314	-2.68153	0.00940564	0.998866	-3.0369
ICAM4	-0.353578	7.38085	-2.04886	0.0447672	0.998866	-3.8356
ASPN	-0.354278	4.9962	-2.34512	0.0222768	0.998866	-3.48191
PRKDC	-0.355938	8.47579	-2.48352	0.0157615	0.998866	-3.30415
PPP2R5B	-0.35723	7.29047	-2.23097	0.029355	0.998866	-3.62265
DUSP2	-0.357288	7.06845	-2.04095	0.0455719	0.998866	-3.84452
CYP1B1	-0.358239	9.73858	-2.2403	0.0327937	0.998866	-3.59944
PLCH1	-0.35983	3.89468	-2.37554	0.0206679	0.998866	-3.44351
BMX	-0.362046	7.46101	-2.4425	0.0174859	0.998866	-3.35763
IL18RAP	-0.362055	11.6346	-2.41254	0.0188509	0.998866	-3.39628
NME8	-0.366517	9.06206	-2.90335	0.00512692	0.998866	-2.72075
ECHDC3	-0.366753	8.78801	-2.47298	0.0161891	0.998866	-3.31795
SLC25A20	-0.367123	9.73251	-3.59052	0.000657367	0.998866	-1.6458
HLA-DQB1	-0.369621	11.2759	-2.64186	0.0105878	0.998866	-3.09086
VCAM1	-0.374918	4.64685	-2.47489	0.0161108	0.998866	-3.31545
HLA-DPA1	-0.378347	8.46947	-2.37332	0.0207816	0.998866	-3.44632
ATG16L1	-0.379115	6.69133	-2.27458	0.0264456	0.998866	-3.56954
MSR1	-0.380668	4.28313	-3.59876	0.00281221	0.846297	-1.5836
GPR97	-0.382308	10.6124	-2.71619	0.00857157	0.998866	-2.98863
CES1	-0.38485	9.5112	-2.01644	0.0481451	0.998866	-3.87197
ITGA2B	-0.38559	7.31614	-2.55623	0.0138625	0.998866	-3.20401
TNIP3	-0.387855	4.69949	-2.67872	0.00947662	0.998866	-3.0408
RRM2	-0.388267	8.06619	-2.31109	0.0242085	0.998866	-3.52444
IL1RN	-0.395149	8.12781	-3.07472	0.00314567	0.998866	-2.46534
GZMH	-0.396723	11.9947	-2.51204	0.0146544	0.998866	-3.26658
CETP	-0.396827	6.08334	-3.29491	0.00163976	0.998866	-2.12418
FKBP5	-0.399487	9.73066	-2.4633	0.0165915	0.998866	-3.3306
CORIN	-0.40721	4.21103	-2.49543	0.0152903	0.998866	-3.2885
SSH1	-0.40781	7.87827	-2.0577	0.0438825	0.998866	-3.8256
ZNF407	-0.408603	5.39505	-2.36838	0.0210367	0.998866	-3.45258
FSTL1	-0.411299	6.65693	-2.53229	0.0139111	0.998866	-3.23969
TMEM144	-0.42346	4.83762	-2.52405	0.0142095	0.998866	-3.25066
LPL	-0.430912	5.09197	-2.62534	0.0109897	0.998866	-3.11384
POMZP3	-0.4348	9.19773	-2.20967	0.0308763	0.998866	-3.64831
LARP4B	-0.436818	5.84074	-2.42476	0.0182831	0.998866	-3.38056
IL18R1	-0.440846	9.70911	-2.95002	0.00449574	0.998866	-2.65211
CBS	-0.447548	6.31981	-2.19584	0.0319007	0.998866	-3.66486
FOXD1	-0.454492	4.95007	-2.71243	0.00865868	0.998866	-2.99389
SOWAHC	-0.479175	5.55468	-2.53697	0.0137446	0.998866	-3.23347
SYNM	-0.493843	8.59098	-2.04084	0.045583	0.998866	-3.84464
ENC1	-0.495177	6.19055	-2.77682	0.00727366	0.998866	-2.90318
GALNT10	-0.506023	8.72716	-3.09059	0.00300401	0.998866	-2.44122
NUAK1	-0.535231	7.46571	-2.65758	0.0100247	0.998866	-3.07
AREG	-0.605678	5.07136	-2.31928	0.0237308	0.998866	-3.51426
SATB2	-0.625231	5.47943	-3.6202	0.000598313	0.998866	-1.59661
BTNL3	-1.73661	7.66502	-3.27565	0.00173771	0.998866	-2.15457
