# Supplementary material for: Microarray Analysis of the Molecular Mechanism Involved in Parkinson's Disease
Source: Parkinsons Dis. 2018 Mar 1;2018:1590465. doi: 10.1155/2018/1590465 (PMC5852864; doi:10.1155/2018/1590465)
Supplement: Supplementary 2 — Table 2: GO and KEGG pathway enrichment analyses for the up- and downregulated differentially expressed genes. GO, Gene Ontology; KEGG, Kyoto Encyclopedia of Genes and Genomes. [file 1590465.f2.xlsx]

## Sheet: kegg and GO
Up-regulated
Category	Term	Count	-log10(PValue)	PValue	Genes
KEGG_PATHWAY	hsa00562:Inositol phosphate metabolism	6	1.81002	0.0154875	ALDH6A1, TPI1, MTMR1, PIK3C2B, SYNJ2, INPP5B
	hsa01100:Metabolic pathways	34	1.7256	0.0188104	ME1, HGSNAT, GCNT4, ADH6, ATP5G2, ALG8, AGMAT, POLR2D, TK2, PFAS, ACSBG1, MCCC2, PIGK, TPI1, MTMR1, IDS, SCLY, POLE3, B3GALNT1, DHODH, TPO, SYNJ2, INPP5B, ALDH6A1, MGAT4A, MSMO1, B3GALT2, CYP2C9, PIK3C2B, MAN1C1, DHFR, SMPD1, AHCYL1, PAICS
	hsa03015:mRNA surveillance pathway	6	1.58288	0.0261285	PPP2R1B, PPP2R3A, RBM8A, MSI1, PAPOLG, WDR82
	hsa03018:RNA degradation	5	1.38332	0.0413698	BTG2, EXOSC2, LSM5, EXOSC1, DDX6
BP	GO:0032355~response to estradiol	9	1.94959	0.0112309	ESRRA, UCN, NCOA1, PTGER3, CASP8, ESR1, BRCA2, MBD3, CALR
	GO:0006364~rRNA processing	11	1.93921	0.0115025	DDX27, NOP14, PA2G4, RPS28, RRP7A, NOL9, RPS14, EXOSC2, NPM3, EXOSC1, ISG20L2
	GO:0090102~cochlea development	4	1.80629	0.0156209	NTRK3, GATA3, GABRA5, CCNA2
	GO:0006351~transcription, DNA-templated	45	1.68732	0.0205439	ZMYND11, EZH1, GON4L, NR2E3, POLR2D, ZNF652, NPAS2, OVOL1, TCF3, ZNF493, ZBTB7A, UTF1, KLF7, ESRRA, IKZF2, ZNF264, CTBP2, BRD3, ZNF440, SCAI, ESR1, ZNF669, SIX5, MBD3, SUV39H2, ZNF500, MED6, PA2G4, NCOA1, HOXB2, BTG2, ZNF419, PPP1R8, ZNF135, SP2, ZNF362, KHSRP, ZNF764, ID3, KAT6B, EEF1D, PBX2, ZSCAN12, PHF8, TRAPPC2
	GO:0006417~regulation of translation	5	1.661	0.0218271	PA2G4, RBM8A, RPS14, DDX6, NEURL1
CC	GO:0001518~voltage-gated sodium channel complex	3	1.37544	0.0421269	SCN3A, SCN11A, SCN8A
	GO:0000178~exosome (RNase complex)	3	1.31573	0.0483359	KHSRP, EXOSC2, EXOSC1
MF	GO:0005261~cation channel activity	4	2.25763	0.00552551	TRPC1, TRPM6, GRIN2C, TMEM38B
	GO:0003723~RNA binding	20	2.13008	0.00741181	PUS1, NOL9, PAIP1, EXOSC2, GRSF1, EXOSC1, RSL1D1, RPS28, PCBP3, PPP1R8, RBM8A, RPS14, NPM1, KHSRP, MSI1, LSM5, SYNJ2, AHCYL1, RBM48, PAPOLG
	GO:0001078~transcriptional repressor activity, Z RNA polymerase II core promoter proximal region sequence-specific binding	7	1.69974	0.0199647	ZBTB7A, ESRRA, BTG2, GATA3, OVOL1, TCF3, NKX6-1
Down-regulated
Category	Term	Count	-log10(PValue)	PValue	Genes
KEGG_PATHWAY	hsa05416:Viral myocarditis	7	1.77938	0.0166196	HLA-DQB1, ICAM1, CD86, SGCD, HLA-C, HLA-DPA1, HLA-G
	hsa05164:Influenza A	13	1.66944	0.0214073	HLA-DQB1, TMPRSS2, ICAM1, OAS3, PML, NFKBIA, NXF1, IVNS1ABP, MAPK14, HLA-DPA1, CASP1, MAP2K7, MAP2K6
	hsa05332:Graft-versus-host disease	5	1.54967	0.0282055	HLA-DQB1, CD86, HLA-C, HLA-DPA1, HLA-G
	hsa04668:TNF signaling pathway	9	1.45052	0.0354389	VCAM1, ICAM1, IL18R1, MAPK14, EDN1, NFKBIA, TNFAIP3, MAP2K7, MAP2K6
	hsa05032:Morphine addiction	8	1.41547	0.0384176	GNAO1, GABRR1, GNAI2, ARRB2, PDE4A, PDE3A, GNAS, PDE4D
BP	GO:0060333~interferon-gamma-mediated signaling pathway	11	4.06656	8.57905e-05	HLA-DQB1, VCAM1, ICAM1, OASL, SP100, OAS3, PML, HLA-C, HLA-DPA1, MID1, HLA-G
	GO:0070373~negative regulation of ERK1 and ERK2 cascade	8	2.91591	0.00121365	RPS6KA6, EIF3A, DUSP3, FBLN1, PTPN2, PTEN, CRYBA1, DUSP6
	GO:0034142~toll-like receptor 4 signaling pathway	5	2.81226	0.00154079	RIPK2, NFKBIA, LBP, NR1H4, TNIP3
	GO:0032088~negative regulation of NF-kappaB transcription factor activity	8	2.75444	0.00176019	IRAK3, CYP1B1, ARRB2, CMKLR1, NFKBIA, TNFAIP3, ANXA4, NR1H4
	GO:0035335~peptidyl-tyrosine dephosphorylation	9	2.14525	0.00715734	MTMR3, DUSP3, DUSP2, PTPRM, SSH1, PTPN2, PTEN, RNGTT, DUSP6
CC	GO:0042612~MHC class I protein complex	5	3.19961	0.000631531	HLA-DQB1, HFE, HLA-C, MR1, HLA-G
	GO:0012507~ER to Golgi transport vesicle membrane	7	2.25256	0.00559043	HLA-DQB1, STX5, HLA-C, HLA-DPA1, AREG, SEC23IP, HLA-G
	GO:0009986~cell surface	27	1.91021	0.0122967	CPM, FGFR3, CORIN, LDLR, ATP5B, CLU, ITGB4, ITGB3, GHRHR, VCAM1, ACVR1B, HNRNPM, PTN, LBP, ICAM1, LPL, TRPC4, BST2, HLA-C, ANXA4, CD86, BGN, SORT1, HLA-DPA1, AREG, ITGA2B, F2R
	GO:0005737~cytoplasm	159	1.49145	0.0322518	ASPN, CHIA, PPP2R5B, STK38, EDN1, FAM110B, PTTG1, ITSN2, GHRHR, SLC25A20, HIST1H2BN, AAGAB, GDF9, DHX35, CIB2, MAP2K7, BPNT1, MAP2K6, CHAT, SATB2, PTPRM, MYO6, KIF5B, BST2, SOCS1, ENC1, EEF2, MECOM, NME8, PROX1, BRAP, DDIT4, MAP4K4, RNF130, SPAG8, HSPB6, ARRB2, CST7, MLLT10, MCMBP, RIPK2, TNFAIP3, ASS1, SSH1, GNAI2, NEK1, CLU, OAS3, NFKBIA, AKAP13, RRAGA, CXXC4, KRT24, PEF1, IRAK3, ARIH1, ARIH2, …
	GO:0071556~integral component of lumenal side of endoplasmic reticulum membrane	4	1.42825	0.0373033	HLA-DQB1, HLA-C, HLA-DPA1, HLA-G
MF	GO:0042605~peptide antigen binding	6	2.66177	0.00217888	HLA-DQB1, HFE, HLA-C, HLA-DPA1, MR1, HLA-G
	GO:0019001~guanyl nucleotide binding	4	2.4667	0.00341428	GNAT1, GNAO1, GNAI2, GNAS
	GO:0004725~protein tyrosine phosphatase activity	9	2.07229	0.00846666	MTMR3, DUSP3, DUSP2, PTPRM, SSH1, PTPN2, PTEN, RNGTT, DUSP6
	GO:0050840~extracellular matrix binding	5	2.05333	0.00884444	BGN, OLFML2B, TGFBI, ITGB3, ITGA2B
	GO:0005178~integrin binding	10	2.03226	0.00928417	VCAM1, ICAM1, FBLN1, ICAM4, PTPN2, TGFBI, ITGB1BP2, ACTN2, CD151, CIB2
