# Supplementary material for: Microarray Analysis of the Molecular Mechanism Involved in Parkinson's Disease
Source: Parkinsons Dis. 2018 Mar 1;2018:1590465. doi: 10.1155/2018/1590465 (PMC5852864; doi:10.1155/2018/1590465)
Supplement: Supplementary 3 — Table 3: the detailed information existing in protein-protein interaction (PPI) network and three subnetworks. [file 1590465.f3.xlsx]

## Sheet: ppi-degree
PPI				Sub-network a				Sub-network b				Sub-network c
Gene	Description	Degree	Interaction	gene	description	degree	interaction	gene	description	degree	interaction	gene	description	degree	interaction
MAPK14	down	68	FGFR3 (pp) FGF7	FPR3	down	8	NPY1R (pp) MCHR1	GNL3L	up	8	NOP14 (pp) PA2G4	RGS2	down	9	F2R (pp) RGS2
ESR1	up	54	MAP2K6 (pp) MAPK14	GPR18	up	9	PTGER3 (pp) GPR18	DDX27	up	11	DDX27 (pp) PA2G4	SP100	down	11	SP100 (pp) PML
PTEN	down	52	RPS28 (pp) RPS14	NPY1R	down	8	S1PR5 (pp) MCHR1	GLTSCR2	up	9	PA2G4 (pp) GLTSCR2	F2R	down	13	PML (pp) OASL
MTOR	up	40	TAL1 (pp) TCF3	CCR9	up	11	CCR4 (pp) S1PR5	RTCA	down	10	RSL1D1 (pp) GNL3L	RIPK2	down	11	TFDP1 (pp) RRM2
ATM	up	35	MCMBP (pp) MCM4	CCR6	up	11	CCR6 (pp) S1PR5	NOP14	up	12	GNL3L (pp) RTCA	CCNA2	up	17	SP100 (pp) OAS3
ICAM1	down	33	RPS2 (pp) RPS14	PTGER3	up	10	GPR18 (pp) S1PR5	RSL1D1	up	8	GNL3L (pp) NOP14	OASL	down	23	TFDP1 (pp) CCNB1
CD40	up	32	CHAF1A (pp) CBX5	CCR4	down	9	PTGER3 (pp) CCR6	PA2G4	up	19	NOP14 (pp) GLTSCR2	AURKA	down	31	SP100 (pp) VCAM1
AURKA	down	31	PAICS (pp) PFAS	MCHR1	down	13	CCR9 (pp) FPR3				DDX27 (pp) GLTSCR2	OAS3	down	24	MCM4 (pp) CCNB1
PRKDC	down	29	NCOA3 (pp) ESR1	S1PR5	down	9	CCR4 (pp) MCHR1				DDX27 (pp) NOP14	CASP1	down	15	PRKDC (pp) VCAM1
TK2	up	29	COG2 (pp) COG5				NPY1R (pp) GPR18				RSL1D1 (pp) PA2G4	GNAT1	down	17	CASP1 (pp) PARP1
EEF2	down	28	RPS14 (pp) EEF2				GPR18 (pp) CCR6				GNL3L (pp) PA2G4	BRCA2	up	16	PLK3 (pp) CCNB1
CCNB1	down	27	RPS28 (pp) RPS2				NPY1R (pp) CCR6				RSL1D1 (pp) NOP14	MCM4	down	15	VCAM1 (pp) ICAM1
MAPK4	up	26	KLC2 (pp) KIF5B				CCR9 (pp) CCR4				GNL3L (pp) GLTSCR2	PRKDC	down	29	ICAM1 (pp) OASL
PARP1	down	24	ITGA2B (pp) ITGB3				PTGER3 (pp) S1PR5				NOP14 (pp) RTCA	CCNB1	down	27	BRCA2 (pp) AURKA
OAS3	down	24	SP100 (pp) PML				FPR3 (pp) MCHR1				DDX27 (pp) RTCA	PARP1	down	24	PML (pp) ICAM1
FLT3	down	23	EXOSC2 (pp) EXOSC1				FPR3 (pp) CCR4				PA2G4 (pp) RTCA	CDK3	down	22	CASP1 (pp) AURKA
GNAO1	down	23	STX5 (pp) GOSR1				GPR18 (pp) MCHR1				RTCA (pp) GLTSCR2	PLK3	up	9	HLA-C (pp) SP100
OASL	down	23	RPS2 (pp) EEF2				PTGER3 (pp) CCR4				RSL1D1 (pp) GLTSCR2	CDC14A	up	12	CDC14A (pp) AURKA
RAP2A	down	23	PSMD1 (pp) PSMD11				CCR6 (pp) CCR4				RSL1D1 (pp) DDX27	HLA-C	down	13	RGS2 (pp) GNAT1
CDK3	down	22	NCOA1 (pp) ESR1				NPY1R (pp) CCR4				RSL1D1 (pp) RTCA	CD40	up	32	CDK3 (pp) CCNB1
PKM	down	22	ERCC3 (pp) GTF2H1				PTGER3 (pp) MCHR1				DDX27 (pp) GNL3L	ICAM1	down	33	VCAM1 (pp) OAS3
EHMT2	down	22	VCAM1 (pp) ICAM1				CCR6 (pp) MCHR1					VCAM1	down	19	CDK3 (pp) BRCA2
EDN1	down	21	DUSP6 (pp) MAPK14				NPY1R (pp) S1PR5					CASP8	up	20	CDK3 (pp) AURKA
NOTCH2	up	21	ETFA (pp) ETFDH				CCR9 (pp) S1PR5					GNAI2	down	16	CASP1 (pp) CASP8
RPS14	up	20	ATP5G2 (pp) ATP5B				FPR3 (pp) S1PR5					RRM2	down	19	PRKDC (pp) CCNB1
RPS2	up	20	FLT3LG (pp) FLT3				CCR9 (pp) CCR6					TFDP1	down	11	HLA-C (pp) PML
XIAP	up	20	PGK1 (pp) TPI1				CCR9 (pp) PTGER3					PML	down	19	CD40 (pp) CASP8
CASP8	up	20	CDK3 (pp) CCNB1				CCR9 (pp) MCHR1								CASP1 (pp) ICAM1
NPM1	up	20	RPS28 (pp) RSRC1				FPR3 (pp) CCR6								SP100 (pp) ICAM1
NF1	down	20	BRCA2 (pp) ATM				CCR9 (pp) GPR18								PARP1 (pp) AURKA
PML	down	19	RPS2 (pp) RSRC1				NPY1R (pp) PTGER3								BRCA2 (pp) CASP8
VCAM1	down	19	SP100 (pp) CBX5				GPR18 (pp) FPR3								CCNA2 (pp) CCNB1
LPL	down	19	RPS14 (pp) RSRC1				PTGER3 (pp) FPR3								CD40 (pp) ICAM1
RRM2	down	19	PTEN (pp) MTOR				NPY1R (pp) CCR9								F2R (pp) GNAI2
PA2G4	up	19	PGK1 (pp) PKM				NPY1R (pp) FPR3								F2R (pp) GNAT1
GNAS	down	18	RPS28 (pp) EEF2				GPR18 (pp) CCR4								CDK3 (pp) CCNA2
GLI3	down	18	CRHR2 (pp) UCN												HLA-C (pp) VCAM1
ITGA2B	down	17	PTTG1 (pp) AURKA												RRM2 (pp) CCNA2
CCNA2	up	17	CCNA2 (pp) CCNB1												RRM2 (pp) AURKA
FRK	down	17	XIAP (pp) RIPK2												PRKDC (pp) MCM4
GNAT1	down	17	SRSF7 (pp) NXF1												MCM4 (pp) AURKA
NCOA3	down	16	MSMO1 (pp) FDFT1												HLA-C (pp) ICAM1
NCOA1	up	16	LPL (pp) LRP1												CASP8 (pp) RIPK2
BRCA2	up	16	CDK3 (pp) CCNA2												ICAM1 (pp) OAS3
NFKBIA	down	16	CALR (pp) LRP1												BRCA2 (pp) PARP1
GATA3	up	16	NCOA3 (pp) NCOA1												RRM2 (pp) MCM4
SSRP1	down	16	NCOA3 (pp) MAPK14												CCNA2 (pp) MCM4
CREM	down	16	TRPC1 (pp) TRPC5												CCNA2 (pp) AURKA
HNRNPM	down	16	PCGF2 (pp) CBX4												CDK3 (pp) TFDP1
GNAI2	down	16	AURKA (pp) NFKBIA												CASP1 (pp) CD40
TCF3	up	15	RAB2A (pp) GORASP2												BRCA2 (pp) PRKDC
MCM4	down	15	GATA3 (pp) MAPK14												CASP1 (pp) RIPK2
PFAS	up	15	ID3 (pp) TCF3												CDK3 (pp) PLK3
TIMP1	down	15	EDN1 (pp) MAPK14												F2R (pp) VCAM1
PDE4D	down	15	PLK3 (pp) CCNA2												VCAM1 (pp) OASL
CASP1	down	15	GNAS (pp) GHRHR												GNAI2 (pp) GNAT1
ITGB3	down	14	PARP1 (pp) PRKDC												PARP1 (pp) CDC14A
ATP5B	down	14	MAPK14 (pp) NFKBIA												CDK3 (pp) CDC14A
ARRB2	down	14	PHC3 (pp) PCGF2												PLK3 (pp) CCNA2
U2AF1	down	14	CDYL (pp) EHMT2												CD40 (pp) VCAM1
PDE4A	down	14	KHSRP (pp) MAPK14												SP100 (pp) OASL
ITSN2	down	14	ARRB2 (pp) NFKBIA												TFDP1 (pp) CCNA2
FGF7	down	13	HERPUD1 (pp) AMFR												PLK3 (pp) AURKA
RPS28	up	13	CHAF1A (pp) BTG1												PARP1 (pp) PRKDC
F2R	down	13	DUSP2 (pp) MAPK14												PLK3 (pp) CDC14A
WWOX	up	13	ESR1 (pp) ESRRA												BRCA2 (pp) CCNA2
SMAD1	down	13	SSRP1 (pp) MCM4												HLA-C (pp) OASL
HLA-C	down	13	BRCA2 (pp) FANCI												PML (pp) OAS3
SOCS1	down	13	TRPC4 (pp) TRPC1												PML (pp) AURKA
NR4A1	down	13	F2R (pp) RGS2												F2R (pp) ICAM1
MCHR1	down	13	RRAGA (pp) MTOR												CDC14A (pp) CCNA2
ACTN2	down	13	TFDP1 (pp) RRM2												CDC14A (pp) CCNB1
RPS6KA6	down	13	NPAS2 (pp) NR1D1												HLA-C (pp) OAS3
LAP3	down	13	KHSRP (pp) EXOSC2												CD40 (pp) RIPK2
KAT6B	up	13	FANCI (pp) ATM												CDK3 (pp) MCM4
FGFR3	down	12	ME1 (pp) PKM												RRM2 (pp) CCNB1
GABARAPL2	down	12	PTEN (pp) FRK												OASL (pp) OAS3
NOP14	up	12	GNL3L (pp) PA2G4												VCAM1 (pp) PML
CDC14A	up	12	PLK3 (pp) CCNB1												CDK3 (pp) RRM2
EPOR	down	12	SRSF7 (pp) U2AF1												CCNB1 (pp) AURKA
PRDX2	down	12	CD40 (pp) CD86												GNAI2 (pp) RGS2
ENTPD3	down	12	MTOR (pp) FKBP5
STK38	down	12	H2AFY (pp) PARP1
SNAI2	down	12	NRP2 (pp) SEMA3C
SYN1	down	12	GTF2A1 (pp) ERCC3
SP100	down	11	PSMD11 (pp) KIAA0368
ERCC3	down	11	NXF1 (pp) U2AF1
RIPK2	down	11	GOSR1 (pp) GABARAPL2
CALR	up	11	MAPK14 (pp) ESR1
CDYL	down	11	WWOX (pp) TNK2
TFDP1	down	11	TNPO1 (pp) TNPO3
DDX27	up	11	SMAD1 (pp) BMP6
ASXL1	down	11	CREM (pp) KIF17
MECOM	down	11	IL8 (pp) ICAM1
EIF3A	down	11	RPA4 (pp) MCM4
CCR9	up	11	PPP2R1B (pp) PPP2R5B
CCR6	up	11	CD40 (pp) ICAM1
SCNN1A	up	11	LDLR (pp) LPL
POLR2D	up	11	TCF3 (pp) MAPK14
SOS2	down	11	DDX27 (pp) GNL3L
NTRK3	up	11	PSMD1 (pp) KIAA0368
EXOSC2	up	10	PHC3 (pp) CBX4
PSMD1	down	10	XAF1 (pp) XIAP
RSRC1	down	10	SAP30 (pp) ARID4B
NXF1	down	10	TNPO1 (pp) HNRNPM
TRPC1	up	10	HNRNPM (pp) U2AF1
GORASP2	up	10	MAP2K7 (pp) MAPK14
TNPO1	down	10	FBXO38 (pp) KLF7
PPP2R1B	up	10	CASP8 (pp) RIPK2
LDLR	down	10	KCNMA1 (pp) KCNMB4
EZH1	up	10	ETV1 (pp) MAPK14
FOSB	up	10	MTOR (pp) PML
SYNJ2	up	10	HLA-C (pp) CALR
PAX2	down	10	ME1 (pp) MDH2
RTCA	down	10	SERBP1 (pp) RPS14
PTGER3	up	10	GNAO1 (pp) MAPK14
MRPS15	down	10	H2AFY (pp) HIST1H2BN
MBD3	up	10	PSMD1 (pp) ESR1
SPRY2	up	10	TFDP1 (pp) CCNA2
GPR124	up	10	FBLN1 (pp) VCAN
PDE5A	down	10	XIAP (pp) CASP2
RAD51D	up	10	EZH1 (pp) PCGF2
APLP2	down	10	LSM5 (pp) SART3
SCARB1	up	10	CASP8 (pp) XIAP
CTSB	down	10	TRPC4 (pp) TRPC5
NME8	down	10	EZH1 (pp) ASXL1
BOLA2	up	10	CEBPD (pp) NCOA3
CBX5	up	9	S1PR5 (pp) GNAO1
PLK3	up	9	TRIP12 (pp) OAS3
RGS2	down	9	TRIP12 (pp) OASL
GTF2A1	up	9	BMX (pp) STAP1
KCNMA1	down	9	CCNB1 (pp) AURKA
MDH2	down	9	PARP1 (pp) ATM
CASP2	up	9	DHFR (pp) RRM2
S1PR5	down	9	COL16A1 (pp) COL5A1
DHFR	up	9	EDN1 (pp) F2R
ITGB4	down	9	GTF2A1 (pp) GTF2H1
CTBP2	up	9	TFDP1 (pp) CCNB1
CCR4	down	9	EHMT2 (pp) FOSB
ACVR1B	down	9	CD40 (pp) NFKBIA
ACTL6B	down	9	CD151 (pp) ITGB4
GNAL	up	9	CYB5A (pp) CYP2C9
MED6	up	9	ICAM4 (pp) ICAM1
GPR18	up	9	COL16A1 (pp) COL6A1
CBLB	down	9	CD40 (pp) MAPK14
SYNCRIP	down	9	IL8 (pp) VCAM1
GLTSCR2	up	9	EDN1 (pp) ICAM1
TLN2	down	9	LDLR (pp) COG2
MLLT10	down	9	NPM1 (pp) TRIP12
BGN	down	9	MTOR (pp) DDIT4
TAL1	down	8	EDN1 (pp) VCAM1
CHAF1A	down	8	PIK3C2B (pp) SYNJ2
COG2	down	8	PKM (pp) TPI1
KIF5B	down	8	RSL1D1 (pp) GNL3L
GTF2H1	down	8	USP39 (pp) SART3
TPI1	up	8	MTOR (pp) EEF2
FDFT1	down	8	NCOA3 (pp) PTEN
LRP1	down	8	MAFG (pp) FOSB
CBX4	down	8	CLU (pp) TIMP1
ESRRA	up	8	PAX2 (pp) TCF3
GNL3L	up	8	EDN1 (pp) RGS2
FKBP5	down	8	PRKDC (pp) ESR1
H2AFY	down	8	FOSB (pp) MAPK14
RSL1D1	up	8	NOP14 (pp) RTCA
CBS	down	8	SERBP1 (pp) EEF2
INPP5B	up	8	AHCYL1 (pp) CBS
RORB	down	8	PHC3 (pp) EZH1
NPY1R	down	8	SYNJ2 (pp) INPP4A
FPR3	down	8	PLK3 (pp) ATM
ING1	down	8	PTEN (pp) PIK3C2B
MAP4K4	down	8	SRSF7 (pp) HNRNPM
SUV39H2	up	8	HIC1 (pp) CTBP2
SCN8A	up	8	ERCC3 (pp) SSRP1
HBS1L	down	8	TNFRSF25 (pp) CASP8
NR1H4	down	8	EZH1 (pp) CBX4
EEF1D	up	8	SERBP1 (pp) RPS2
ADH6	up	8	CCR4 (pp) IL8
PTPN2	down	8	ACVR1B (pp) XIAP
PRELP	down	8	PTEN (pp) SYNJ2
ASPN	down	8	NEURL (pp) NOTCH2
LRRN3	up	8	HLA-C (pp) ICAM1
EXOSC1	up	7	DDX27 (pp) NOP14
PGK1	down	7	CTBP2 (pp) MECOM
PTTG1	down	7	RPS28 (pp) SERBP1
SRSF7	down	7	RPS28 (pp) EIF3A
PHC3	up	7	SOCS1 (pp) FLT3
ME1	up	7	PTGER3 (pp) IL8
CD86	down	7	CCR9 (pp) IL8
KIAA0368	down	7	CDK3 (pp) CDC14A
TNK2	up	7	ITGB3 (pp) LRP1
SAP30	down	7	COL5A1 (pp) COL6A1
ARID4B	down	7	DHFR (pp) TFDP1
BMX	down	7	CALR (pp) LPL
COL5A1	up	7	GNAS (pp) ESR1
PIK3C2B	up	7	SP100 (pp) OASL
CLU	down	7	INPP5B (pp) PTEN
TNFAIP3	down	7	IL8 (pp) TIMP1
ACAA2	down	7	ARID4B (pp) ACTL6B
PBX2	up	7	TNFAIP3 (pp) RIPK2
HADHB	down	7	MRPS15 (pp) RPS2
PINK1	down	7	PML (pp) OAS3
MYO10	down	7	ITGA2B (pp) ITGB4
IPO7	up	7	RORB (pp) NR1D1
SSH1	down	7	NR4A1 (pp) ESR1
TPO	up	7	EDN1 (pp) EDN3
DHODH	up	7	EDN1 (pp) IL8
ATG16L1	down	7	MECOM (pp) MBD3
HSPA1L	up	7	CD83 (pp) CD40
PDP1	down	7	NPY1R (pp) IL8
KPNA6	up	7	CDK3 (pp) RRM2
SYN3	up	7	PTEN (pp) XIAP
SCN3A	up	7	KHSRP (pp) IL8
YME1L1	up	7	RSL1D1 (pp) DDX27
KLC2	up	6	XAF1 (pp) OASL
PSMD11	down	6	INPP5B (pp) AKAP13
DUSP6	down	6	PA2G4 (pp) NPM1
ETFA	down	6	MAPK14 (pp) EPOR
CRHR2	down	6	PML (pp) OASL
PCGF2	down	6	SP100 (pp) OAS3
NPAS2	up	6	CCR6 (pp) IL8
NR1D1	up	6	GLI3 (pp) ARRB2
BMP6	down	6	SPRY2 (pp) PTEN
CEBPD	down	6	IL18RAP (pp) IL18R1
TRIP12	down	6	PTEN (pp) INPP4A
INPP4A	down	6	RSL1D1 (pp) NOP14
HIC1	down	6	SCNN1A (pp) TSC22D3
EDN3	down	6	NINL (pp) AURKA
CD83	up	6	GNAS (pp) PDE4A
TSC22D3	down	6	USP33 (pp) ARRB2
CYLD	up	6	EIF3A (pp) RPS2
DUSP3	down	6	FPR3 (pp) IL8
PKNOX1	up	6	ASXL1 (pp) PCGF2
ADORA2B	down	6	GTF2A1 (pp) ESR1
OGT	down	6	EEA1 (pp) MAPK14
GPSM2	up	6	PDE4D (pp) ARRB2
RNGTT	down	6	PTGER3 (pp) MCHR1
CETP	down	6	ATP5B (pp) ESRRA
IL22RA1	down	6	GATA3 (pp) TAL1
IL9R	down	6	CHAF1A (pp) BTG2
ABI2	down	6	MCF2L (pp) INPP5B
APPBP2	up	6	TNFAIP3 (pp) TNIP3
ISG20L2	up	6	RRM2 (pp) PKM
MYL12A	down	6	ME1 (pp) LPL
LTK	up	6	ALDH6A1 (pp) ACAA2
VDAC2	down	6	SMAD1 (pp) TLX2
MAP2K6	down	5	MRPS15 (pp) RPS14
STX5	down	5	NR4A1 (pp) ESRRA
TRPC5	up	5	SYNJ2 (pp) ITSN2
KHSRP	up	5	ARRB2 (pp) MAPK14
AMFR	down	5	GNAS (pp) PDE4D
TRPC4	down	5	EDN1 (pp) GNAS
RPA4	down	5	PKM (pp) PRDX2
XAF1	down	5	CYLD (pp) RIPK2
MAP2K7	down	5	RORB (pp) NR4A1
SERBP1	up	5	NPY1R (pp) MCHR1
HIST1H2BN	down	5	F2R (pp) ARRB2
COL6A1	up	5	MAPK14 (pp) DUSP3
USP39	down	5	GNAO1 (pp) ESR1
KLHL3	up	5	GNL3L (pp) NOP14
KCND3	down	5	KLHL22 (pp) KLHL3
CES1	down	5	ING1 (pp) SAP30
SEC23IP	down	5	RORB (pp) ESRRA
SON	down	5	ACTN2 (pp) SSX2IP
IRAK3	down	5	CALR (pp) MSR1
SPTBN1	up	5	RORB (pp) ESR1
POLR3G	down	5	PBX2 (pp) PKNOX1
PDE6D	up	5	CASP8 (pp) ITGB3
ACSBG1	up	5	CRHR2 (pp) ADORA2B
THPO	up	5	INPP5B (pp) PIK3C2B
CA2	down	5	KCNG1 (pp) KCND3
GDF9	down	5	DUSP2 (pp) DUSP6
SLC25A20	down	5	RGS5 (pp) GNAO1
PAPOLG	up	5	NR1D1 (pp) ESR1
HLA-DQB1	down	5	CES1 (pp) CES3
SORT1	down	5	NR4A1 (pp) NR1D1
RAB9A	down	5	NR1D1 (pp) ESRRA
RRP7A	up	5	XAF1 (pp) OAS3
TOX	down	5	LDLR (pp) VCAM1
POLR3C	down	5	PLK3 (pp) CDC14A
SCN11A	up	5	SEC23IP (pp) KYNU
CAMK1G	up	5	NMT2 (pp) GNAT1
DHX35	down	5	IL8 (pp) MAPK14
SCLY	up	5	PRKDC (pp) ATM
GOSR1	up	4	CDC14A (pp) CCNB1
ATP5G2	up	4	ACTN2 (pp) GRIN2C
DUSP2	down	4	CRHR2 (pp) GHRHR
TNPO3	down	4	MTMR3 (pp) INPP4A
KIF17	up	4	SSRP1 (pp) GTF2H1
ETV1	down	4	PPP2R1B (pp) PPP2R3A
VCAN	down	4	OASL (pp) OAS3
SART3	up	4	NCOA3 (pp) LPL
CYB5A	up	4	SON (pp) SRSF7
AKAP13	down	4	NCOA1 (pp) LPL
EEA1	up	4	EDN3 (pp) F2R
BTG2	up	4	EIF3A (pp) RPS14
TLX2	down	4	KHSRP (pp) EXOSC1
KLHL22	up	4	MDH2 (pp) PKM
RGS5	down	4	ALDH6A1 (pp) HADHB
GRIN2C	up	4	MCHR1 (pp) RGS2
PPP2R3A	up	4	GNAL (pp) ESR1
PDE3A	down	4	NCOA3 (pp) MED6
WDR82	up	4	GNAS (pp) ADORA2B
AREG	down	4	MAP4K4 (pp) CASP2
CYP1B1	down	4	PIK3C2B (pp) INPP4A
ACE2	up	4	IRAK3 (pp) IL1RN
POLE3	up	4	HNRNPM (pp) POLR2D
EPHB1	down	4	ERCC3 (pp) MBD3
SMG7	down	4	CD40 (pp) MAP4K4
HPR	down	4	CCR9 (pp) CCR4
CMKLR1	down	4	ICAM1 (pp) OASL
DPP4	up	4	ASXL1 (pp) CBX4
CORO2B	up	4	PHC3 (pp) MAPK14
RNF114	up	4	MTMR3 (pp) SYNJ2
HLA-G	down	4	TFDP1 (pp) CBX5
MOCS1	down	4	RRM2 (pp) ENTPD3
SPTLC2	down	4	PML (pp) ICAM1
CD96	up	4	TFDP1 (pp) ATM
SPINK5	down	4	INPP5B (pp) SOS2
CHM	up	4	CCR6 (pp) CCR4
KDELR1	down	4	SUV39H2 (pp) PLOD1
ALDH2	down	4	OGT (pp) STK38
WDR1	down	4	CAPN6 (pp) KIF18A
HOXB2	up	4	GTF2A1 (pp) NCOA1
SLC1A6	down	4	CCR9 (pp) CCR6
HFE	down	4	GNAS (pp) PDE3A
PUS1	up	4	EHMT2 (pp) CBX5
DIAPH2	down	4	U2AF1 (pp) POLR2D
TRPM6	up	4	MAP2K7 (pp) CASP2
OTUD7B	down	4	MAP2K7 (pp) CASP8
BRAP	down	4	SP100 (pp) ICAM1
PLSCR1	down	4	NPY1R (pp) PTGER3
MYO6	down	4	BRCA2 (pp) SNAI2
AIMP2	down	4	IL8 (pp) MCHR1
MTRF1L	up	4	H2AFY (pp) IL8
BRD3	up	4	GPR18 (pp) IL8
PAICS	up	3	WDR82 (pp) PPP2R3A
ETFDH	down	3	GHRHR (pp) ADORA2B
FLT3LG	up	3	MAP2K6 (pp) RIPK2
MSMO1	up	3	POLR2D (pp) GTF2H1
RAB2A	up	3	AREG (pp) ESR1
GHRHR	down	3	PTGER3 (pp) GPR18
HERPUD1	down	3	TFDP1 (pp) CBX4
FANCI	down	3	PKM (pp) ENTPD3
RRAGA	down	3	GNAI2 (pp) GPSM2
PPP2R5B	down	3	HLA-C (pp) VCAM1
FBXO38	up	3	IL8 (pp) ARRB2
LSM5	up	3	ASMT (pp) CYP1B1
CYP2C9	up	3	SSRP1 (pp) POLR2D
DDIT4	down	3	PTGER3 (pp) CCR6
TNIP3	down	3	KLHL22 (pp) ENC1
ALDH6A1	up	3	CCR9 (pp) FPR3
MSR1	down	3	ACTN2 (pp) SPTBN1
NMT2	up	3	GLI3 (pp) SAP30
MTMR3	down	3	TGFBI (pp) ITGB3
CAPN6	down	3	CD83 (pp) CD86
KIF18A	down	3	FPR3 (pp) MCHR1
FGFR1OP	up	3	CEBPD (pp) NCOA1
SLC27A2	down	3	GNAS (pp) CRHR2
HBA1	down	3	EDN1 (pp) MCHR1
NPM3	up	3	VCAM1 (pp) OASL
PREPL	up	3	FPR3 (pp) CCR4
PDCD6	down	3	GNAO1 (pp) GNAT1
HEATR6	down	3	PTGER3 (pp) CCR4
NUAK1	down	3	F2R (pp) MCHR1
NPAS3	down	3	ACTN2 (pp) TIMP1
SP2	up	3	EXOSC1 (pp) IL8
TMPRSS2	down	3	GATA3 (pp) TCF3
SETBP1	down	3	KLHL3 (pp) ENC1
SYT11	down	3	NCOA1 (pp) FDFT1
MMP25	up	3	GLI3 (pp) SMAD1
CSH1	up	3	EDN1 (pp) GNAO1
IFNW1	down	3	EXOSC2 (pp) TNPO1
GABRA5	up	3	POLR3G (pp) PKM
CHAT	down	3	HLA-C (pp) OASL
DPYSL4	up	3	CCR9 (pp) PTGER3
TRPM3	down	3	FGFR1OP (pp) NINL
HOMER1	down	3	LPL (pp) MED6
KCNK1	down	3	EXOSC1 (pp) TNPO1
MTMR1	up	3	CCR9 (pp) MCHR1
MTMR10	down	3	HLA-C (pp) OAS3
DTNB	up	3	NCOA1 (pp) MED6
ECE2	up	3	FPR3 (pp) CCR6
ARIH2	down	3	RNGTT (pp) ERCC3
SYNE1	up	3	TFDP1 (pp) HIC1
SIX5	up	3	PTTG1 (pp) PSMD11
SLC12A3	down	3	ACTN2 (pp) CLU
AGMAT	up	3	VCAM1 (pp) PML
RBM15B	down	3	F2R (pp) GNAO1
AGPAT1	down	3	GPR18 (pp) FPR3
GABRR1	down	3	TFDP1 (pp) CES1
ALKBH1	down	3	GNAS (pp) GNAL
MCCC2	up	3	ACE2 (pp) CTSZ
RUFY1	down	3	HLA-C (pp) XAF1
SATB2	down	3	GTF2A1 (pp) NF1
ANXA4	down	3	CCR6 (pp) S1PR5
CACYBP	up	3	GTF2A1 (pp) POLR2D
LRRFIP1	down	3	PDE4D (pp) ENTPD3
APOC1	down	3	SP100 (pp) VCAM1
DSP	up	3	PKM (pp) POLR2D
MR1	down	3	OSBPL1A (pp) DYNC2LI1
UBE2J1	up	3	IMPAD1 (pp) INPP4A
P2RX1	down	3	S1PR5 (pp) IL8
AKTIP	down	3	CD40 (pp) CBLB
BANK1	up	3	CCR4 (pp) MCHR1
GRSF1	up	3	NPY1R (pp) GPR18
DMXL2	up	3	NPY1R (pp) CCR6
MANBA	down	3	PTGER3 (pp) S1PR5
LARGE	up	3	ERCC3 (pp) POLR2D
DDX6	up	3	GPR124 (pp) ITGB3
UCN	up	2	EDN1 (pp) GNAL
ID3	up	2	GTF2H1 (pp) MBD3
BTG1	down	2	ENTPD3 (pp) PDE4A
NRP2	up	2	PTTG1 (pp) PSMD1
KLF7	up	2	ME1 (pp) NCOA1
FBLN1	down	2	GPR18 (pp) MCHR1
COL16A1	up	2	HLA-C (pp) SP100
AHCYL1	up	2	POLR3G (pp) ENTPD3
TNFRSF25	up	2	GTF2A1 (pp) NCOA3
NINL	down	2	RNGTT (pp) GTF2H1
MCF2L	up	2	NPY1R (pp) CCR4
CES3	down	2	PSMD11 (pp) AURKA
KYNU	down	2	VCAM1 (pp) OAS3
IL1RN	down	2	CCR6 (pp) MCHR1
PLOD1	down	2	NPY1R (pp) S1PR5
ENC1	down	2	KLHL22 (pp) KIF18A
TGFBI	down	2	CCR9 (pp) S1PR5
CTSZ	down	2	ENTPD3 (pp) POLR2D
IMPAD1	down	2	FPR3 (pp) S1PR5
CTDSPL	down	2	HLA-C (pp) PML
OR2C1	down	2	CASP1 (pp) EIF3A
PAIP1	up	2	MBD3 (pp) SNAI2
CAMKMT	up	2	PDE5A (pp) ENTPD3
TSN	down	2	SMAD1 (pp) CTDSPL
TRAF3IP2	up	2	CCR9 (pp) GPR18
URB1	up	2	PHC3 (pp) ASXL1
HOXC4	down	2	POLE3 (pp) ENTPD3
MSI1	up	2	PLA2G10 (pp) CYP2C9
HLF	up	2	PDE3A (pp) ENTPD3
FAM110B	down	2	EDN3 (pp) RGS2
CFDP1	up	2	PTGER3 (pp) FPR3
CIB2	down	2	NPY1R (pp) CCR9
ZBTB7A	up	2	NPY1R (pp) FPR3
CD248	up	2	GPR18 (pp) CCR4
FSTL1	down	2	EPHB1 (pp) MAP4K4
CADM1	down	2	S1PR5 (pp) MCHR1
IVNS1ABP	down	2	POLE3 (pp) PRKDC
ST14	down	2	CCR4 (pp) S1PR5
MYCBP2	down	2	ENTPD3 (pp) PDE6D
MAST4	up	2	FGFR1OP (pp) AURKA
SBNO1	up	2	GPR18 (pp) S1PR5
LRRFIP2	down	2	KLHL22 (pp) CAPN6
SMPD1	up	2	SMG7 (pp) RPS14
BAALC	up	2	RPS28 (pp) SMG7
TSPAN15	up	2	PSMD1 (pp) AURKA
AASDHPPT	up	2	CEBPD (pp) MED6
MID1	down	2	POLE3 (pp) PKM
WIPF2	up	2	ICAM1 (pp) OAS3
SLC11A2	up	2	RNGTT (pp) POLR2D
PHF8	up	2	CBX4 (pp) MAPK14
KIDINS220	down	2	TFDP1 (pp) CES3
TIMM17A	down	2	GPR18 (pp) CCR6
DMWD	down	2	NPAS2 (pp) NCOA1
UFSP2	down	2	EXOSC2 (pp) IL8
PSPN	up	2	EIF3A (pp) CASP8
CNNM2	up	2	EIF3A (pp) CASP2
ARHGEF15	down	2	SRSF7 (pp) POLR2D
FNDC3A	up	2	GNAL (pp) OR2C1
QSOX1	down	2	EDN3 (pp) MCHR1
SH3BP5	down	2	SMG7 (pp) RPS2
STS	down	2	SRSF7 (pp) USP39
SMC5	up	2	SLC27A2 (pp) ACSBG1
GP2	up	2	ACVR1B (pp) SMAD1
PTPRM	down	2	HPR (pp) HBA1
CAMTA1	up	2	NPM3 (pp) NPM1
HPSE	down	2	SYNCRIP (pp) PAIP1
FLVCR2	down	2	PTEN (pp) GLTSCR2
EFHD2	down	2	ESR1 (pp) SNAI2
ATG10	up	2	SOCS1 (pp) EPOR
VPREB3	up	2	PTEN (pp) IL8
ASS1	down	2	F2R (pp) ICAM1
CD163	down	2	CD40 (pp) SOCS1
B3GALT2	up	2	TNPO1 (pp) NXF1
FOXD1	down	2	CAMKMT (pp) PREPL
PLCH1	down	2	GLI3 (pp) PRKDC
EGR4	down	2	EIF3A (pp) MSMO1
TPD52	up	2	CDK3 (pp) MCM4
EFCAB2	down	2	CTBP2 (pp) CBX4
MLANA	down	2	MTOR (pp) RPS6KA6
LPHN3	down	2	EDN1 (pp) ACE2
PCBP3	up	2	SPRY2 (pp) CBLB
TSPO2	down	2	MTOR (pp) NPM1
CPVL	down	2	WWOX (pp) MTOR
SHPK	up	2	TSN (pp) KIF17
AVIL	down	2	PEF1 (pp) PDCD6
SYNGR1	down	2	PTEN (pp) TIMP1
GALNT10	down	2	CD40 (pp) TRAF3IP2
PPP1R8	up	2	MTOR (pp) ICAM1
FTO	up	2	BTG2 (pp) CCNB1
DNASE2B	up	2	NOP14 (pp) GLTSCR2
BNIP3	up	2	NCOA3 (pp) HEATR6
ZCWPW1	up	2	TAL1 (pp) EPOR
TTBK2	up	2	URB1 (pp) CMKLR1
MCMBP	down	1	SCN8A (pp) MAPK14
COG5	up	1	FLT3 (pp) THPO
SEMA3C	down	1	RPS2 (pp) ATP5B
KCNMB4	up	1	PTEN (pp) ESR1
STAP1	up	1	PLK3 (pp) PTEN
CD151	down	1	LPL (pp) CETP
ICAM4	down	1	REEP5 (pp) PFAS
MAFG	down	1	BRCA2 (pp) AURKA
IL18RAP	down	1	RPS28 (pp) MRPS15
IL18R1	down	1	CYP2C9 (pp) ESR1
USP33	down	1	MTOR (pp) PKM
SSX2IP	down	1	SEC23IP (pp) XIAP
KCNG1	up	1	SCNN1A (pp) SCN8A
ASMT	down	1	SEC23IP (pp) PRDX2
OSBPL1A	down	1	DPP4 (pp) CD86
DYNC2LI1	up	1	IL8 (pp) CA2
PEF1	down	1	GDF9 (pp) VCAN
REEP5	down	1	MTOR (pp) LPL
BAG5	up	1	TCF3 (pp) NOTCH2
PTN	down	1	CASP8 (pp) CASP2
PROX1	down	1	CCR4 (pp) ARRB2
CD160	up	1	CHAF1A (pp) AURKA
PGPEP1	up	1	ATM (pp) NUAK1
B3GALNT1	up	1	EEF2 (pp) MAPK14
NUDT6	down	1	CCNA2 (pp) MAPK14
RBM8A	up	1	FGF7 (pp) SNAI2
CROT	up	1	EHMT2 (pp) CTBP2
ARIH1	down	1	PINK1 (pp) BAG5
GLYR1	up	1	ING1 (pp) CCNB1
PARP11	down	1	GATA3 (pp) PCGF2
CST7	down	1	RAD51D (pp) ATM
GPR135	down	1	GORASP2 (pp) MAPK14
GPR88	down	1	PTEN (pp) PTN
FAM63B	up	1	MYO10 (pp) BMP6
TSPAN13	up	1	EXOSC1 (pp) HBS1L
ART3	up	1	ETV1 (pp) NCOA3
TRA2A	down	1	COL5A1 (pp) ITGB4
KLF9	down	1	TLN2 (pp) ITGB4
ADCK3	up	1	NR1H4 (pp) NCOA1
HIC2	down	1	NR1H4 (pp) ESR1
LETM1	up	1	PARP1 (pp) NPM1
HGSNAT	up	1	RAD51D (pp) BRCA2
RNF115	down	1	RTCA (pp) C22orf28
ABCC6	down	1	MDH2 (pp) TPI1
TBC1D8	down	1	PBX2 (pp) HOXC4
MFSD9	down	1	RRM2 (pp) MCM4
GFRA2	down	1	IPO7 (pp) TNPO1
OLFML2B	down	1	TNPO1 (pp) MSI1
DLGAP4	down	1	SPRY2 (pp) FGF7
HGD	down	1	COL6A1 (pp) ITGB4
ZMYND11	up	1	ING1 (pp) ERCC3
SLA	down	1	CASP1 (pp) RIPK2
SOWAHC	down	1	CDK3 (pp) PLK3
TSPAN31	up	1	SPRY2 (pp) NPAS3
PTPRK	up	1	NPAS2 (pp) HLF
IL27RA	up	1	TLN2 (pp) ICAM1
PEX11B	up	1	NPM3 (pp) FAM110B
LBP	down	1	LPL (pp) ACSBG1
ZNF764	up	1	ETFDH (pp) HADHB
SLC6A14	up	1	DHFR (pp) SP2
SLC7A7	down	1	PROX1 (pp) ESRRA
PPFIBP1	down	1	CFDP1 (pp) ACTL6B
GREB1L	down	1	ETV1 (pp) TMPRSS2
KCTD14	down	1	NPM1 (pp) FLT3
ALG8	up	1	FGFR3 (pp) SOS2
CGGBP1	down	1	PTEN (pp) MECOM
ZNF362	up	1	DPP4 (pp) LAP3
ECHDC3	down	1	PTTG1 (pp) PRKDC
HMGXB4	down	1	SOCS1 (pp) IL22RA1
NRD1	down	1	NRP2 (pp) IL8
SFTPB	down	1	SOCS1 (pp) IL9R
PCNX	down	1	CASP8 (pp) MAP4K4
DOCK10	up	1	CORO2B (pp) CIB2
CPM	down	1	SETBP1 (pp) MECOM
LDLRAD4	down	1	PPP2R3A (pp) PPP2R5B
BFSP1	down	1	KLC2 (pp) APLP2
CRYBA1	down	1	COL5A1 (pp) ITGA2B
ITGB1BP2	down	1	GNAS (pp) F2R
SLK	up	1	KHSRP (pp) ATM
ATP1B3	down	1	PTEN (pp) NRP2
SQRDL	down	1	SYNCRIP (pp) SYT11
PCDH17	down	1	GATA3 (pp) AURKA
ACOT9	down	1	ACTN2 (pp) ITGB4
HSPB6	down	1	HLA-C (pp) CD160
GAL3ST4	up	1	CCR9 (pp) ARRB2
CCZ1	down	1	PRKDC (pp) VCAM1
HPCAL4	up	1	MTOR (pp) MAP4K4
ANKH	up	1	ITSN2 (pp) CBLB
ZBTB38	down	1	XAF1 (pp) RNF114
CA12	down	1	TLN2 (pp) ITGA2B
MAN1C1	up	1	RSL1D1 (pp) PA2G4
MLLT11	up	1	MCF2L (pp) NTRK3
BPNT1	down	1	ZBTB7A (pp) MBD3
TTC9	up	1	ICAM1 (pp) MAPK14
COX16	up	1	RSL1D1 (pp) PTEN
FERMT2	up	1	PAX2 (pp) MECOM
SERPINB3	down	1	LDLR (pp) SCARB1
AKR1C2	up	1	MAPK14 (pp) FAM48A
ABHD6	down	1	GPR124 (pp) CD248
ZNF500	up	1	CASP1 (pp) AURKA
EPB41L4A	down	1	FGFR3 (pp) CBLB
NEK1	down	1	ITGA2B (pp) THPO
TRIM10	down	1	HPR (pp) TCF3
			GNAL (pp) ADORA2B
			ACVR1B (pp) FKBP5
			COL6A1 (pp) ITGA2B
			ACTN2 (pp) ITGA2B
			ID3 (pp) VCAM1
			MAP2K7 (pp) CD40
			IPO7 (pp) TNPO3
			CD86 (pp) FSTL1
			VCAM1 (pp) GPSM2
			MECOM (pp) ABI2
			MMP25 (pp) TIMP1
			SSH1 (pp) AURKA
			CD40 (pp) EEF2
			CSH1 (pp) IL9R
			IFNW1 (pp) IL9R
			SPRY2 (pp) HLA-G
			CBLB (pp) EPOR
			PPP2R1B (pp) ARRB2
			GABRA5 (pp) GABARAPL2
			CCR6 (pp) ARRB2
			MOCS1 (pp) PKM
			TPO (pp) EPOR
			POLR3G (pp) MOCS1
			MOCS1 (pp) POLR2D
			ARRB2 (pp) PPP2R3A
			CBLB (pp) IL9R
			SPRY2 (pp) CD40
			ARRB2 (pp) PPP2R5B
			MOCS1 (pp) ENTPD3
			TPO (pp) IL9R
			IFNW1 (pp) EPOR
			IL22RA1 (pp) CBLB
			CSH1 (pp) IL22RA1
			CBS (pp) SPTLC2
			CSH1 (pp) EPOR
			TPO (pp) IL22RA1
			IFNW1 (pp) IL22RA1
			OR2C1 (pp) ARRB2
			CDK3 (pp) TFDP1
			TK2 (pp) RRM2
			CASP1 (pp) MAPK14
			RGS5 (pp) GNAI2
			MTOR (pp) MAPK14
			SPTBN1 (pp) SYN1
			EPHB1 (pp) PTEN
			CREM (pp) FOSB
			CASP8 (pp) MAPK14
			CDC14A (pp) STK38
			CCNA2 (pp) NOTCH2
			CHAT (pp) SLC25A20
			PLK3 (pp) AURKA
			PFAS (pp) DHODH
			DPYSL4 (pp) DHODH
			MTOR (pp) GABARAPL2
			GPSM2 (pp) GNAO1
			ATG16L1 (pp) GABARAPL2
			TRPM3 (pp) TRPC1
			MRPS15 (pp) RSRC1
			MTOR (pp) NFKBIA
			RRM2 (pp) ATM
			ABI2 (pp) SOS2
			CADM1 (pp) ICAM1
			MDH2 (pp) ATP5B
			EXOSC2 (pp) HBS1L
			HOMER1 (pp) TRPC1
			EHMT2 (pp) MECOM
			SYNCRIP (pp) HNRNPM
			RPA4 (pp) RRM2
			KIF5B (pp) APPBP2
			PDE5A (pp) PDE6D
			IVNS1ABP (pp) TLX2
			RORB (pp) NPAS2
			DDX27 (pp) PA2G4
			PGPEP1 (pp) LAP3
			B3GALNT1 (pp) PAPOLG
			GATA3 (pp) SNAI2
			ATM (pp) MAPK14
			KCNK1 (pp) NUDT6
			CASP1 (pp) PARP1
			NR1H4 (pp) RRM2
			EEF1D (pp) RPS2
			MTMR1 (pp) SYNJ2
			GNL3L (pp) GLTSCR2
			RBM8A (pp) NXF1
			CD83 (pp) ICAM1
			SUV39H2 (pp) CBX5
			PA2G4 (pp) RTCA
			CROT (pp) HADHB
			NPM1 (pp) PML
			ST14 (pp) LAP3
			RSL1D1 (pp) GLTSCR2
			TPO (pp) PDCD6
			RNGTT (pp) CES1
			ARIH1 (pp) PSMD11
			ASXL1 (pp) CD96
			PFAS (pp) EEF2
			CDYL (pp) ACAA2
			CDYL (pp) HADHB
			PARP1 (pp) MED6
			MAP2K6 (pp) GLYR1
			CDK3 (pp) AURKA
			KIF5B (pp) MAPK14
			WDR82 (pp) PAPOLG
			ITGB3 (pp) ITGB4
			SPINK5 (pp) ST14
			PPP2R1B (pp) TNIP3
			RNF114 (pp) PARP11
			USP39 (pp) PA2G4
			MYCBP2 (pp) CHM
			MAST4 (pp) PTEN
			EEF1D (pp) HBS1L
			EEF1D (pp) RPS14
			KDELR1 (pp) STX5
			PIK3C2B (pp) ITSN2
			HBS1L (pp) EEF2
			DPYSL4 (pp) PFAS
			NOP14 (pp) PA2G4
			CST7 (pp) CTSB
			ATM (pp) CREM
			SON (pp) U2AF1
			MAP4K4 (pp) RAP2A
			ATM (pp) CCNB1
			AKAP13 (pp) MAPK14
			HLA-DQB1 (pp) TNFRSF25
			APLP2 (pp) LRP1
			COG2 (pp) LPL
			PTEN (pp) MAPK14
			ISG20L2 (pp) PA2G4
			ADH6 (pp) ALDH2
			MYO10 (pp) MYL12A
			EPOR (pp) THPO
			NCOA3 (pp) ESRRA
			BRCA2 (pp) ESR1
			CD86 (pp) ICAM1
			APLP2 (pp) APPBP2
			MTMR10 (pp) SYNJ2
			PTEN (pp) PDCD4
			LPL (pp) SCARB1
			PRDX2 (pp) NME8
			CCNB1 (pp) GORASP2
			NF1 (pp) PDE4A
			MAPK14 (pp) SOS2
			NOTCH2 (pp) MAPK14
			SCARB1 (pp) CETP
			SAP30 (pp) MBD3
			WDR1 (pp) VCAM1
			SBNO1 (pp) NOTCH2
			NF1 (pp) PDE4D
			CASP1 (pp) LRRFIP2
			ACVR1B (pp) BMP6
			PTPN2 (pp) DUSP3
			SCNN1A (pp) MLLT10
			FRK (pp) ABI2
			LPL (pp) SORT1
			PTEN (pp) NOTCH2
			CD40 (pp) RIPK2
			RRM2 (pp) CCNB1
			SERBP1 (pp) PA2G4
			PARP1 (pp) ESR1
			ISG20L2 (pp) RTCA
			PBX2 (pp) HOXB2
			CYB5A (pp) MSMO1
			DHFR (pp) DHODH
			GPR135 (pp) GPR88
			NCOA3 (pp) NR4A1
			KLC2 (pp) APPBP2
			CASP8 (pp) SMPD1
			TPO (pp) RAP2A
			MCM4 (pp) CCNB1
			FKBP5 (pp) ESR1
			NF1 (pp) APLP2
			PARP1 (pp) CTBP2
			BRCA2 (pp) PTEN
			ITGB3 (pp) THPO
			PARP1 (pp) SSH1
			BAALC (pp) NPM1
			BAALC (pp) FLT3
			LTK (pp) NOTCH2
			CHAF1A (pp) CCNA2
			PINK1 (pp) PTEN
			PDE4A (pp) MAPK14
			DTNB (pp) ACTN2
			PTEN (pp) ATM
			MDH2 (pp) ALDH2
			EHMT2 (pp) ESR1
			CEBPD (pp) CALR
			EXOSC2 (pp) DDX27
			CDC14A (pp) SOS2
			PRKDC (pp) RPS6KA6
			H2AFY (pp) CBX5
			BOLA2 (pp) RPS6KA6
			HOXB2 (pp) PKNOX1
			FAM63B (pp) ATM
			RORB (pp) ACE2
			NPM1 (pp) STK38
			ING1 (pp) ARID4B
			CASP1 (pp) CASP8
			EEF2 (pp) RSRC1
			PPP2R1B (pp) RPS6KA6
			TSPAN15 (pp) TSPAN13
			GATA3 (pp) BOLA2
			NF1 (pp) SOS2
			EZH1 (pp) CDYL
			WWOX (pp) ATM
			CREM (pp) MAPK14
			KAT6B (pp) SSRP1
			DDX27 (pp) RTCA
			AASDHPPT (pp) ATP5B
			RAB9A (pp) GABARAPL2
			SPTBN1 (pp) SLC1A6
			PARP1 (pp) ART3
			KCNMA1 (pp) FRK
			KDELR1 (pp) TRIP12
			SCN8A (pp) KCND3
			HNRNPM (pp) TRA2A
			NTRK3 (pp) SORT1
			MID1 (pp) NPM1
			ACVR1B (pp) GDF9
			RSRC1 (pp) NME8
			PTEN (pp) PRKDC
			HOXB2 (pp) KAT6B
			TNFAIP3 (pp) NFKBIA
			SOCS1 (pp) IRAK3
			PREPL (pp) LAP3
			NCOA1 (pp) ESRRA
			BRCA2 (pp) PARP1
			CTSB (pp) LAP3
			CCNA2 (pp) AURKA
			SMAD1 (pp) NOTCH2
			PTPN2 (pp) MAPK14
			INPP5B (pp) INPP4A
			BRCA2 (pp) PRKDC
			MMP25 (pp) SNAI2
			PTEN (pp) NF1
			MRPS15 (pp) EEF2
			SPINK5 (pp) LAP3
			MTOR (pp) PRKDC
			IPO7 (pp) MAPK14
			RAD51D (pp) PRKDC
			EEF2 (pp) ATP5B
			XIAP (pp) PRDX2
			ITSN2 (pp) SOS2
			NPM1 (pp) AURKA
			PRKDC (pp) CASP2
			WWOX (pp) WIPF2
			PTEN (pp) RPS6KA6
			RSRC1 (pp) U2AF1
			NF1 (pp) MAPK14
			GNL3L (pp) DHODH
			EXOSC2 (pp) HNRNPM
			SP2 (pp) ESR1
			BRCA2 (pp) CCNA2
			VDAC2 (pp) ACAA2
			ACTN2 (pp) TRPC5
			TRPC4 (pp) ACTN2
			ACTN2 (pp) TRPC1
			KLF9 (pp) TRPM3
			ECE2 (pp) EDN1
			MYL12A (pp) AURKA
			ARIH2 (pp) MLLT10
			CALR (pp) ITGA2B
			HSPA1L (pp) PARP1
			PA2G4 (pp) ATP5B
			GTF2H1 (pp) ESR1
			RNF114 (pp) TNFAIP3
			KCNMA1 (pp) CRHR2
			GNAI2 (pp) RGS2
			SYNE1 (pp) ADCK3
			GATA3 (pp) NOTCH2
			MECOM (pp) FOSB
			RORB (pp) NCOA1
			HFE (pp) SLC11A2
			PARP1 (pp) CTSB
			EIF3A (pp) OAS3
			SOCS1 (pp) ATM
			ING1 (pp) ESR1
			SIX5 (pp) ERCC3
			PTEN (pp) SNAI2
			KAT6B (pp) ACTL6B
			CASP8 (pp) TNFAIP3
			SON (pp) NXF1
			AKAP13 (pp) ESR1
			HIC2 (pp) HIC1
			LDLR (pp) CETP
			CDYL (pp) SYNCRIP
			GNAS (pp) RGS2
			MMP25 (pp) CLU
			DTNB (pp) KIF5B
			KDELR1 (pp) CALR
			NF1 (pp) LTK
			MTOR (pp) ESR1
			RSL1D1 (pp) RTCA
			PTTG1 (pp) CCNB1
			IPO7 (pp) SMAD1
			ASXL1 (pp) CBX5
			SLC12A3 (pp) KLHL3
			AHCYL1 (pp) SP100
			XIAP (pp) PFAS
			SYNCRIP (pp) LETM1
			PUS1 (pp) PSMD11
			AGMAT (pp) SART3
			SYNCRIP (pp) MYL12A
			CD40 (pp) FLT3
			PDP1 (pp) FLT3
			EPHB1 (pp) PDP1
			PDP1 (pp) IRAK3
			PDP1 (pp) FGFR3
			RPS14 (pp) U2AF1
			PDP1 (pp) BMX
			PDP1 (pp) FRK
			PDP1 (pp) RIPK2
			RBM15B (pp) NOTCH2
			KPNA6 (pp) EXOSC2
			NR4A1 (pp) NCOA1
			EHMT2 (pp) PHF8
			AGPAT1 (pp) KIAA0368
			FGFR3 (pp) SOCS1
			SYNCRIP (pp) U2AF1
			KCNK1 (pp) KCND3
			DIAPH2 (pp) ABI2
			PA2G4 (pp) NXF1
			XIAP (pp) AURKA
			CMKLR1 (pp) EPOR
			NTRK3 (pp) KIDINS220
			PRKDC (pp) MCM4
			ICAM1 (pp) TIMP1
			LUC7L2 (pp) SRSF7
			ESR1 (pp) HEATR6
			RPS2 (pp) U2AF1
			COG2 (pp) CETP
			CCNA2 (pp) MCM4
			SYN1 (pp) MAPK14
			ATM (pp) ITGA2B
			HGSNAT (pp) CD96
			MAPK4 (pp) PTPN2
			GNAO1 (pp) RGS2
			RPS2 (pp) PFAS
			MTOR (pp) FLT3
			HNRNPM (pp) RPS14
			MAPK4 (pp) DUSP6
			PDE6D (pp) PDE4A
			HOMER1 (pp) TRPC5
			CD40 (pp) VCAM1
			RPS28 (pp) HNRNPM
			FLT3LG (pp) THPO
			HIST1H2BN (pp) ARID4B
			NR4A1 (pp) CREM
			CASP1 (pp) XIAP
			RNF115 (pp) ARIH2
			NR4A1 (pp) PML
			GABRR1 (pp) RNGTT
			DHFR (pp) TIMM17A
			NOMO1 (pp) ABCC6
			TK2 (pp) CCNB1
			CDC14A (pp) CCNA2
			BMX (pp) CBLB
			EDN1 (pp) PDE5A
			RSL1D1 (pp) FBXO38
			SIX5 (pp) DMWD
			MAP4K4 (pp) NFKBIA
			TBC1D8 (pp) MFSD9
			CREM (pp) RPS6KA6
			CYP1B1 (pp) ESR1
			NPAS2 (pp) TRIP12
			PRKDC (pp) MAPK14
			UFSP2 (pp) ALKBH1
			KPNA6 (pp) EXOSC1
			GFRA2 (pp) PSPN
			TMPRSS2 (pp) PTEN
			PRKDC (pp) CHAF1A
			COG2 (pp) SCARB1
			PRKDC (pp) HOXC4
			PPP2R1B (pp) MAPK14
			CNNM2 (pp) TRPM6
			GRIN2C (pp) ABI2
			MAPK4 (pp) FOSB
			SON (pp) USP39
			FRK (pp) ARHGEF15
			SEC23IP (pp) PDCD6
			CDK3 (pp) GORASP2
			ZBTB7A (pp) NFKBIA
			SON (pp) HNRNPM
			CDYL (pp) SUV39H2
			KAT6B (pp) APLP2
			H2AFY (pp) EHMT2
			BOLA2 (pp) ATM
			DDX27 (pp) ARRB2
			COL6A1 (pp) FGF7
			OTUD7B (pp) CASP8
			PHC3 (pp) OGT
			RAP2A (pp) GABARAPL2
			TK2 (pp) CCNA2
			TK2 (pp) CREM
			VDAC2 (pp) ATP5B
			CDC14A (pp) AURKA
			RPS2 (pp) PA2G4
			CBS (pp) PKM
			MCCC2 (pp) ACAA2
			F2R (pp) ITGA2B
			PUS1 (pp) RPS14
			FRK (pp) ATM
			CORO2B (pp) SYNJ2
			NPAS3 (pp) FGFR3
			ECE2 (pp) EDN3
			PDE4D (pp) MAPK14
			RUFY1 (pp) BMX
			KDELR1 (pp) GORASP2
			PTEN (pp) FLT3
			FNDC3A (pp) PDE3A
			CASP8 (pp) TSC22D3
			SYN3 (pp) MAPK14
			QSOX1 (pp) OLFML2B
			FRK (pp) SYN3
			SCN3A (pp) MAPK14
			PRDX2 (pp) ESR1
			BOLA2 (pp) PFAS
			SH3BP5 (pp) SYN1
			DLGAP4 (pp) AURKA
			FRK (pp) APLP2
			CEBPD (pp) RRM2
			CD96 (pp) SATB2
			NTRK3 (pp) SCNN1A
			RRM2 (pp) CCNA2
			NR4A1 (pp) FOSB
			PRR4 (pp) STS
			SPRY2 (pp) LTK
			TNPO1 (pp) MLLT10
			CTBP2 (pp) HGD
			ATP5B (pp) TPI1
			HBA1 (pp) CLU
			NF1 (pp) DPYSL4
			SCNN1A (pp) SCN3A
			PML (pp) MAPK14
			GABRR1 (pp) GABRA5
			FRK (pp) SYN1
			NR4A1 (pp) BTG2
			SPRY2 (pp) FRK
			PKM (pp) PML
			PARP1 (pp) CDC14A
			NF1 (pp) RAP2A
			SLC11A2 (pp) NPAS3
			PAX2 (pp) GATA3
			PDE4D (pp) PDE6D
			DHFR (pp) AMFR
			PDCD4 (pp) RPS6KA6
			CALR (pp) SLC27A2
			CASP1 (pp) CTSB
			PINK1 (pp) PRKDC
			CORO2B (pp) MYO10
			EHMT2 (pp) MED6
			RAB9A (pp) STX5
			KDELR1 (pp) NOMO1
			CBLB (pp) FLT3
			SMG7 (pp) PAICS
			SYN3 (pp) SYN1
			PML (pp) AURKA
			BRAP (pp) CDC14A
			RAD51D (pp) SMC5
			EHMT2 (pp) PML
			NF1 (pp) PML
			TK2 (pp) PTEN
			NCOA3 (pp) NPAS2
			SLC12A3 (pp) SCNN1A
			PLEKHA8 (pp) CRHR2
			RAB9A (pp) WIPF2
			EZH1 (pp) ZMYND11
			RPA4 (pp) ATM
			MTOR (pp) PA2G4
			SAP30 (pp) U2AF1
			MTOR (pp) RAP2A
			EXOSC2 (pp) NOP14
			IL8 (pp) NFKBIA
			SLA (pp) FLT3
			CADM1 (pp) ITGB4
			SLC25A20 (pp) ESR1
			PARP1 (pp) TCF3
			CASP2 (pp) RPS6KA6
			PSMD1 (pp) SNAI2
			GNAI2 (pp) MAPK14
			PTEN (pp) NTRK3
			PHF8 (pp) SUV39H2
			HIC1 (pp) MBD3
			GNAT1 (pp) MAPK14
			NEURL (pp) NFKBIA
			SOWAHC (pp) NEURL
			ANXA4 (pp) GP2
			NF1 (pp) PDE5A
			MED6 (pp) ESR1
			SMAD1 (pp) BTG2
			HNRNPM (pp) RRP7A
			ASXL1 (pp) FLT3
			CLU (pp) NFKBIA
			PTEN (pp) FGFR3
			PRKDC (pp) CIB2
			CD40 (pp) IL8
			TSPAN15 (pp) TSPAN31
			MAPK4 (pp) NOTCH2
			PTPRK (pp) PTPRM
			PLSCR1 (pp) LRP1
			TNK2 (pp) LTK
			GATA3 (pp) ESR1
			HIST1H2BN (pp) SSRP1
			FAM110B (pp) UFSP2
			CAMTA1 (pp) IMPAD1
			SEC23IP (pp) CHAF1A
			CACYBP (pp) PRDX2
			PINK1 (pp) PSMD1
			HPSE (pp) ITGA2B
			NCOA3 (pp) BMP6
			NPM1 (pp) LTK
			ATM (pp) FLVCR2
			ASXL1 (pp) ESR1
			CDK3 (pp) ATM
			HNRNPM (pp) MBD3
			GDF9 (pp) FGF7
			SOS2 (pp) ESR1
			F2R (pp) GNAI2
			NR1H4 (pp) CASP8
			RAD51D (pp) EFHD2
			ING1 (pp) KAT6B
			NR1H4 (pp) PRKDC
			ATG10 (pp) GABARAPL2
			SYNCRIP (pp) IVNS1ABP
			MAST4 (pp) ARID4B
			F2R (pp) GNAT1
			TNK2 (pp) NTRK3
			CCNA2 (pp) BTG1
			QSOX1 (pp) VPREB3
			TNK2 (pp) EEA1
			SCN8A (pp) GNAO1
			CD40 (pp) NCOA1
			PDE4A (pp) RAP2A
			TNPO1 (pp) SPTLC2
			SPTBN1 (pp) PDE4D
			MTMR3 (pp) EXOSC1
			MRPS15 (pp) GTF2H1
			NPM1 (pp) PAPOLG
			SUV39H2 (pp) RPS6KA6
			TCF3 (pp) SNAI2
			EZH1 (pp) SETBP1
			OTUD7B (pp) ACAA2
			CBS (pp) CBX4
			SMAD1 (pp) MED6
			HLA-DQB1 (pp) CD40
			IL27RA (pp) GOSR1
			MYO6 (pp) CYLD
			RRP7A (pp) U2AF1
			CASP1 (pp) LRRFIP1
			GNAS (pp) GPSM2
			SYNCRIP (pp) KLHL3
			PFAS (pp) NME8
			EZH1 (pp) PML
			ITGA2B (pp) FLVCR2
			PIK3C2B (pp) MTOR
			BMP6 (pp) FGF7
			ACE2 (pp) LAP3
			RUFY1 (pp) TCF3
			HOXB2 (pp) NFKBIA
			PTEN (pp) USP39
			GNAS (pp) GNAI2
			TRAF3IP2 (pp) CD248
			PML (pp) AIMP2
			LPL (pp) APOC1
			ATG16L1 (pp) TNK2
			MTOR (pp) STK38
			GNAS (pp) GNAO1
			PARP1 (pp) EEF2
			PTEN (pp) MTMR1
			TK2 (pp) ITSN2
			IPO7 (pp) SAP30
			EDN1 (pp) TIMP1
			HPSE (pp) ITGB3
			ASXL1 (pp) NPM1
			DSP (pp) CASP2
			KLHL3 (pp) GNAO1
			TOX (pp) CCR6
			RPA4 (pp) PARP1
			MAPK4 (pp) SOS2
			AURKA (pp) MBD3
			PEX11B (pp) POLR3C
			SLC25A20 (pp) HADHB
			SMAD1 (pp) MECOM
			ARIH2 (pp) PML
			ACVR1B (pp) WDR1
			EEF1D (pp) CTBP2
			MYO10 (pp) ITGB3
			ITGA2B (pp) FLT3
			TRPM6 (pp) TRPC1
			MYCBP2 (pp) NR1D1
			PFAS (pp) OASL
			PFAS (pp) OAS3
			POLR3C (pp) PA2G4
			CDC14A (pp) PTTG1
			FGF7 (pp) DUSP3
			GNAI2 (pp) IL8
			PIK3C2B (pp) LTK
			IL8 (pp) LBP
			RAP2A (pp) SOS2
			SBNO1 (pp) SSRP1
			GNAL (pp) GNAI2
			WWOX (pp) TNIP3
			COL5A1 (pp) ASS1
			MSR1 (pp) SCARB1
			GNAL (pp) GNAT1
			HPR (pp) CD163
			GLI3 (pp) PBX2
			CASP1 (pp) YME1L1
			GNL3L (pp) RTCA
			MR1 (pp) HLA-G
			MAPK4 (pp) MTOR
			KLC2 (pp) SMAD1
			GNAL (pp) GNAO1
			BOLA2 (pp) MAPK14
			B3GALT2 (pp) PAPOLG
			MAPK4 (pp) PRKDC
			EDN1 (pp) TRPC1
			MAPK4 (pp) BOLA2
			GNAS (pp) GNAT1
			HNRNPM (pp) C22orf28
			VDAC2 (pp) MDH2
			FOXD1 (pp) PAX2
			HFE (pp) HLA-G
			SPRY2 (pp) DUSP6
			RTCA (pp) GLTSCR2
			RAP2A (pp) MAPK14
			TMPRSS2 (pp) FKBP5
			PLSCR1 (pp) ZNF764
			CD40 (pp) XIAP
			SMAD1 (pp) MAPK14
			LRRFIP1 (pp) C22orf28
			MTOR (pp) CCNB1
			CD83 (pp) FLT3
			GLI3 (pp) CREM
			HSPA1L (pp) EEF2
			LSM5 (pp) EEF2
			SLC6A14 (pp) SLC7A7
			MTOR (pp) XIAP
			KCND3 (pp) CA2
			HNRNPM (pp) DHODH
			WDR1 (pp) MAPK14
			TK2 (pp) PINK1
			FRK (pp) PLCH1
			RPS28 (pp) EEF1D
			PTPRM (pp) PPFIBP1
			MAPK4 (pp) DUSP3
			SSH1 (pp) MAPK14
			MAPK4 (pp) DUSP2
			SSH1 (pp) MYL12A
			MAPK4 (pp) SSH1
			GNAO1 (pp) RAP2A
			GREB1L (pp) ESR1
			CYB5A (pp) HBA1
			GNAI2 (pp) GNAT1
			RPS14 (pp) PA2G4
			HIST1H2BN (pp) KAT6B
			BGN (pp) GNAT1
			GNAI2 (pp) GNAO1
			HSPA1L (pp) SCNN1A
			UBE2J1 (pp) GABRR1
			SYN1 (pp) TIMP1
			HLA-C (pp) HLA-G
			ADORA2B (pp) P2RX1
			HFE (pp) HLA-C
			GTF2A1 (pp) GORASP2
			HLA-C (pp) MR1
			CORO2B (pp) AKTIP
			PTEN (pp) CCNB1
			KCTD14 (pp) ALG8
			EHMT2 (pp) SSRP1
			HFE (pp) MR1
			SAP30 (pp) CBX5
			CBX5 (pp) MBD3
			TLN2 (pp) ITGB3
			RRP7A (pp) NOP14
			EGR4 (pp) NR4A1
			LRRFIP1 (pp) PRKDC
			ASXL1 (pp) U2AF1
			CTSB (pp) TIMP1
			TIMM17A (pp) YME1L1
			ME1 (pp) GORASP2
			IVNS1ABP (pp) LUC7L2
			MLLT10 (pp) TAL1
			HLA-DQB1 (pp) ICAM1
			GTF2A1 (pp) ME1
			ICAM1 (pp) NFKBIA
			RBM15B (pp) NXF1
			FKBP5 (pp) TSC22D3
			ETFA (pp) HADHB
			TPD52 (pp) PDCD4
			F2R (pp) ITGB3
			KAT6B (pp) ABCC6
			OGT (pp) ARID4B
			XIAP (pp) ERCC3
			CTSB (pp) DMWD
			INPP5B (pp) MTMR1
			PAICS (pp) DHODH
			MTOR (pp) NF1
			EDN1 (pp) ESR1
			RAB9A (pp) EEA1
			MTRF1L (pp) RPS2
			KIF5B (pp) APLP2
			HBS1L (pp) RPS14
			TK2 (pp) ATM
			DDX27 (pp) POLR3C
			TK2 (pp) CDK3
			MAPK4 (pp) GNAO1
			CGGBP1 (pp) SUV39H2
			RAB9A (pp) CHM
			MAPK4 (pp) GNAI2
			ATP5G2 (pp) VDAC2
			MAPK4 (pp) GNAT1
			RAD51D (pp) PRDX2
			TK2 (pp) NOTCH2
			CYB5A (pp) CYP1B1
			ADH6 (pp) ME1
			PDE5A (pp) PRELP
			PTPN2 (pp) DUSP2
			ISG20L2 (pp) NOP14
			ITGB3 (pp) TIMP1
			PRKDC (pp) RAP2A
			MTRF1L (pp) RPS14
			POLR3G (pp) POLE3
			RPS2 (pp) OASL
			GLI3 (pp) KPNA6
			TK2 (pp) MTOR
			SMCR7L (pp) PAPOLG
			RRP7A (pp) GLTSCR2
			PTEN (pp) CASP8
			CTSB (pp) APLP2
			CD40 (pp) LRP1
			CREM (pp) CCNB1
			OAS3 (pp) NME8
			OASL (pp) NME8
			EEF2 (pp) RPS6KA6
			PGK1 (pp) MDH2
			PAX2 (pp) CYP2C9
			EEF2 (pp) PA2G4
			DHFR (pp) MCM4
			FNDC3A (pp) CNNM2
			GPR124 (pp) STK38
			ADH6 (pp) MDH2
			TCF3 (pp) FLT3
			PPP2R1B (pp) EEF2
			TPD52 (pp) CACYBP
			OGT (pp) WDR82
			GP2 (pp) CLU
			LDLR (pp) APOC1
			RPS2 (pp) OAS3
			SPRY2 (pp) FGFR3
			APLP2 (pp) NOTCH2
			ZNF362 (pp) SRSF7
			ATM (pp) SNAI2
			VCAM1 (pp) TIMP1
			BRD3 (pp) KAT6B
			IPO7 (pp) KPNA6
			HNRNPM (pp) CMKLR1
			RAD51D (pp) PFAS
			ICAM1 (pp) ITGB3
			ITSN2 (pp) MAPK14
			CREM (pp) NOTCH2
			ASPN (pp) PDE5A
			GPSM2 (pp) GNAT1
			TK2 (pp) MCM4
			WWOX (pp) ALDH2
			EEF1D (pp) RSRC1
			SUV39H2 (pp) AURKA
			EFHD2 (pp) ACTN2
			GNAS (pp) CTSZ
			RPS14 (pp) ATP5B
			MAPK4 (pp) ITSN2
			PARP1 (pp) TAL1
			CHAT (pp) SYN1
			CEBPD (pp) CREM
			ALDH6A1 (pp) ECHDC3
			PDE4D (pp) LRRN3
			GPR124 (pp) PDE4D
			PRELP (pp) PDE4A
			BGN (pp) PDE4A
			KHSRP (pp) HMGXB4
			PDE5A (pp) BGN
			ASPN (pp) PDE4D
			BANK1 (pp) TNFAIP3
			MAPK4 (pp) GORASP2
			GPR124 (pp) PDE4A
			CACYBP (pp) ALKBH1
			GPR124 (pp) PDE5A
			PDE4D (pp) PRELP
			PDE4D (pp) BGN
			LRRN3 (pp) PDE4A
			CBS (pp) U2AF1
			ASPN (pp) PDE4A
			PDE5A (pp) LRRN3
			TOX (pp) EEF2
			ITSN2 (pp) PRKDC
			HIST1H2BN (pp) CD40
			LDLR (pp) ICAM1
			MTOR (pp) ITSN2
			ITSN2 (pp) BOLA2
			CYLD (pp) AIMP2
			NCOA1 (pp) HEATR6
			WWOX (pp) PTEN
			MRPS15 (pp) MTRF1L
			MRPS15 (pp) GRSF1
			SMPD1 (pp) SPTLC2
			DMXL2 (pp) MAPK4
			EFCAB2 (pp) ACTL6B
			CA2 (pp) ESR1
			ASPN (pp) GNAO1
			GPR124 (pp) GNAT1
			TSN (pp) NRD1
			LRRN3 (pp) GNAT1
			PRELP (pp) GNAT1
			PRELP (pp) GNAI2
			GNAI2 (pp) LRRN3
			SFTPB (pp) FGF7
			ASPN (pp) GNAI2
			GLI3 (pp) TCF3
			PAX2 (pp) FLT3
			GPR124 (pp) GNAO1
			ASPN (pp) GNAT1
			BGN (pp) GNAO1
			MLANA (pp) CD83
			FGF7 (pp) AREG
			LRRN3 (pp) GNAO1
			BGN (pp) GNAI2
			GPR124 (pp) GNAI2
			PRELP (pp) GNAO1
			VCAN (pp) TIMP1
			PTEN (pp) PCGF2
			CCNB1 (pp) ESR1
			CASP1 (pp) IL8
			SYT11 (pp) APPBP2
			PCNX (pp) DOCK10
			PRKDC (pp) CCNB1
			KPNA6 (pp) TNPO1
			CASP1 (pp) ICAM1
			MATN2 (pp) MMP25
			F2R (pp) IL8
			RRM2 (pp) NME8
			PTEN (pp) AURKA
			ATM (pp) ESR1
			CPM (pp) LAP3
			ICAM1 (pp) ITGA2B
			MTRF1L (pp) YME1L1
			RPS6KA6 (pp) NOTCH2
			FLT3 (pp) EPOR
			RPS28 (pp) NME8
			NOP14 (pp) RPS14
			SLC12A3 (pp) TRPM6
			PBX2 (pp) SIX5
			GLI3 (pp) NF1
			LDLRAD4 (pp) TSC22D3
			ATG16L1 (pp) ATG10
			MTOR (pp) PDCD4
			FGF7 (pp) TIMP1
			SPINK5 (pp) SCARB1
			NMT2 (pp) MED6
			LPL (pp) VCAM1
			HBS1L (pp) PDE4D
			H2AFY (pp) SSRP1
			RRM2 (pp) AURKA
			MTOR (pp) SPINK5
			PTEN (pp) PTPN2
			BFSP1 (pp) CRYBA1
			TCF3 (pp) HLF
			IL8 (pp) FGF7
			LDLR (pp) SORT1
			ITGB1BP2 (pp) CALR
			CASP1 (pp) CD40
			IL8 (pp) ESR1
			SLK (pp) ICAM1
			NF1 (pp) ESR1
			NF1 (pp) CREM
			ATP5B (pp) GRSF1
			BOLA2 (pp) RAP2A
			COL5A1 (pp) PLOD1
			LPHN3 (pp) GNAO1
			SSH1 (pp) PTPN2
			SMAD1 (pp) PDCD4
			RRP7A (pp) RTCA
			DTNB (pp) SYN1
			EEF1D (pp) EEF2
			MECOM (pp) FLT3
			PCBP3 (pp) PDE4D
			CHM (pp) PKM
			PAX2 (pp) NCOA3
			PCBP3 (pp) PDE4A
			DDX27 (pp) GLTSCR2
			HBS1L (pp) PDE4A
			EIF3A (pp) PA2G4
			STX5 (pp) GORASP2
			CD40 (pp) NOTCH2
			DIAPH2 (pp) MYL12A
			MTOR (pp) ATM
			LSM5 (pp) EXOSC1
			CDC14A (pp) DUSP3
			BGN (pp) STK38
			PRELP (pp) STK38
			FRK (pp) ITSN2
			ANXA4 (pp) NMT2
			ASPN (pp) STK38
			LRRN3 (pp) STK38
			UBE2J1 (pp) AMFR
			EXOSC2 (pp) RTCA
			ATP1B3 (pp) GLTSCR2
			CDYL (pp) TSPO2
			RRM2 (pp) PFAS
			PA2G4 (pp) GLTSCR2
			MLLT10 (pp) PA2G4
			TK2 (pp) FRK
			TK2 (pp) RPS6KA6
			PLEKHA8 (pp) CYLD
			FRK (pp) CASP8
			ETFDH (pp) SLC25A20
			ACVR1B (pp) TK2
			CPVL (pp) SQRDL
			PCDH17 (pp) ABI2
			KCNMA1 (pp) FDFT1
			NR4A1 (pp) NOTCH2
			U2AF1 (pp) PKNOX1
			APOC1 (pp) CETP
			WDR82 (pp) MSI1
			PGK1 (pp) SHPK
			FRK (pp) GRIN2C
			DDX27 (pp) ISG20L2
			SYNE1 (pp) NTRK3
			XIAP (pp) NFKBIA
			TK2 (pp) PTPN2
			FRK (pp) SCNN1A
			MAP2K6 (pp) TK2
			GLI3 (pp) GATA3
			PFAS (pp) MANBA
			TK2 (pp) PLK3
			PBX2 (pp) HOMER1
			H2AFY (pp) TNK2
			SPRY2 (pp) PDCD4
			TOX (pp) ACTL6B
			RGS2 (pp) GNAT1
			CDK3 (pp) BRCA2
			POLR3C (pp) NOP14
			VCAN (pp) AVIL
			SSRP1 (pp) MANBA
			FBXO38 (pp) CAMTA1
			PKM (pp) SSRP1
			CTSB (pp) FDFT1
			KAT6B (pp) ARID4B
			ITSN2 (pp) BMX
			PPP2R1B (pp) PRDX2
			KCNMA1 (pp) VDAC2
			SYN3 (pp) CA2
			MYO6 (pp) CTBP2
			COG2 (pp) SORT1
			CD40 (pp) CYLD
			FRK (pp) STK38
			ACOT9 (pp) GRSF1
			SYNGR1 (pp) SYN3
			NTRK3 (pp) CHAT
			NR1H4 (pp) SCARB1
			ATG16L1 (pp) MTOR
			RAD51D (pp) MCM4
			WWOX (pp) ESR1
			KLC2 (pp) KIDINS220
			ECE2 (pp) LAP3
			GPSM2 (pp) HSPB6
			PAX2 (pp) GLI3
			SCNN1A (pp) SCN11A
			PTEN (pp) RRM2
			CDK3 (pp) PKNOX1
			GAL3ST4 (pp) GALNT10
			HPR (pp) ESR1
			EXOSC2 (pp) PAPOLG
			CCZ1 (pp) EEA1
			SCN3A (pp) LRP1
			DPP4 (pp) ICAM1
			HPCAL4 (pp) TSC22D3
			RGS5 (pp) GNAT1
			NFKBIA (pp) ITGB4
			PSMD1 (pp) TRIP12
			NF1 (pp) FLT3
			ITSN2 (pp) RAP2A
			ATP5G2 (pp) MDH2
			MAPK4 (pp) RAP2A
			EEF2 (pp) TPI1
			PPP1R8 (pp) NUAK1
			KIF18A (pp) AURKA
			LARGE (pp) SCN8A
			EDN1 (pp) MTOR
			ETV1 (pp) RORB
			MLANA (pp) CD40
			ATG16L1 (pp) RIPK2
			HSPA1L (pp) RPS2
			NTRK3 (pp) KLF7
			KAT6B (pp) ATM
			COG2 (pp) VCAM1
			TIMP1 (pp) ESR1
			FGF7 (pp) ESR1
			PDE4D (pp) RAP2A
			TRPC4 (pp) FKBP5
			TRPC4 (pp) AASDHPPT
			GABRA5 (pp) PREPL
			LDLR (pp) FDFT1
			GATA3 (pp) CD40
			FKBP5 (pp) TRPC5
			BRCA2 (pp) NF1
			ATG16L1 (pp) PTPN2
			MTOR (pp) AURKA
			ANKH (pp) ESR1
			CCR9 (pp) FLT3
			NXF1 (pp) KIF17
			ZBTB38 (pp) EHMT2
			ICAM1 (pp) LBP
			WWOX (pp) AURKA
			FTO (pp) NOTCH2
			ETFA (pp) ACAA2
			ATM (pp) CCNA2
			TK2 (pp) AURKA
			LARGE (pp) STS
			GATA3 (pp) RPS6KA6
			STX5 (pp) RAB2A
			TOX (pp) RAB2A
			PTEN (pp) CREM
			PDE5A (pp) RAP2A
			IRAK3 (pp) NFKBIA
			PUS1 (pp) SP100
			AMFR (pp) MCM4
			EDN1 (pp) PTGER3
			SYNE1 (pp) KIF5B
			MAPK4 (pp) TLN2
			COG2 (pp) ICAM1
			PSMD1 (pp) OAS3
			PSMD1 (pp) OASL
			RRAGA (pp) PRKDC
			PARP1 (pp) CCR6
			RRAGA (pp) BOLA2
			SCARB1 (pp) LRP1
			CDK3 (pp) DDX6
			TK2 (pp) GDF9
			RRM2 (pp) PAIP1
			CD40 (pp) TNFAIP3
			POLR3G (pp) POLR3C
			CAPN6 (pp) TLN2
			ADH6 (pp) PKM
			EGR4 (pp) FOSB
			RPS28 (pp) OAS3
			SH3BP5 (pp) BMX
			BRAP (pp) PINK1
			RPS28 (pp) OASL
			FGFR1OP (pp) PPP2R1B
			RPS2 (pp) TPI1
			DNASE2B (pp) CA12
			MTOR (pp) FGFR3
			CCNB1 (pp) MAPK14
			ASXL1 (pp) SATB2
			DSP (pp) SNAI2
			WWOX (pp) BRCA2
			FKBP5 (pp) TRPC1
			BRD3 (pp) SSRP1
			EHMT2 (pp) SYN1
			HLA-C (pp) RNF114
			PARP1 (pp) CASP2
			MAN1C1 (pp) RNGTT
			LPL (pp) ESR1
			PRKDC (pp) ERCC3
			YME1L1 (pp) LAP3
			MRPS15 (pp) EIF3A
			MYO10 (pp) KIAA0368
			PLA2G10 (pp) SEC23IP
			LDLR (pp) NR1H4
			XIAP (pp) CCNB1
			AGPAT1 (pp) SLC27A2
			SORT1 (pp) CETP
			XIAP (pp) ICAM1
			IL8 (pp) AREG
			PUS1 (pp) RPS2
			BANK1 (pp) VPREB3
			BGN (pp) RAP2A
			ETFA (pp) CDYL
			HNRNPM (pp) EPOR
			ATP5G2 (pp) RPS14
			CES1 (pp) EDN3
			DPP4 (pp) CTSB
			RAD51D (pp) RPA4
			MTMR10 (pp) INPP5B
			CCNB1 (pp) SOS2
			FSTL1 (pp) APPBP2
			AKAP13 (pp) PDE4A
			MCM4 (pp) AURKA
			PRELP (pp) RAP2A
			BRAP (pp) OASL
			CD40 (pp) CALR
			OGT (pp) LAP3
			BRAP (pp) OAS3
			BRCA2 (pp) NCOA3
			MID1 (pp) PML
			DIAPH2 (pp) CMKLR1
			CTSB (pp) IL8
			PTEN (pp) DDIT4
			DDX6 (pp) CCNB1
			TSPO2 (pp) VDAC2
			MTOR (pp) PRDX2
			GPR124 (pp) RAP2A
			PLK3 (pp) STK38
			OGT (pp) PARP1
			LRRN3 (pp) RAP2A
			H2AFY (pp) KAT6B
			PTGER3 (pp) P2RX1
			ENTPD3 (pp) P2RX1
			KPNA6 (pp) TNPO3
			ASPN (pp) RAP2A
			RPS6KA6 (pp) RAP2A
			TK2 (pp) MAPK14
			SYNGR1 (pp) SYN1
			MYO10 (pp) CAMK1G
			TK2 (pp) BMP6
			ING1 (pp) MLLT10
			CD40 (pp) CCR9
			EHMT2 (pp) ACTL6B
			PINK1 (pp) GABARAPL2
			RPS14 (pp) OASL
			ACAA2 (pp) ACSBG1
			MAPK14 (pp) CAMK1G
			GATA3 (pp) FLT3
			PKM (pp) ATP5B
			MLLT11 (pp) MLLT10
			CYP1B1 (pp) FDFT1
			CDK3 (pp) GLI3
			ERCC3 (pp) ATM
			KCNMA1 (pp) BMX
			TRPM3 (pp) SCNN1A
			PTEN (pp) PARP1
			BNIP3 (pp) GABARAPL2
			MTOR (pp) SYNJ2
			IL8 (pp) IL1RN
			CCNB1 (pp) STK38
			HERPUD1 (pp) TRPC1
			NOP14 (pp) DHX35
			RPS14 (pp) OAS3
			CD96 (pp) STS
			SP2 (pp) MSR1
			CDK3 (pp) SOWAHC
			CDK3 (pp) NFKBIA
			CBS (pp) PKNOX1
			LUC7L2 (pp) SCN8A
			ITSN2 (pp) TLN2
			MECOM (pp) MAPK14
			PRKDC (pp) GABARAPL2
			MAPK14 (pp) RIPK2
			BPNT1 (pp) SATB2
			ACVR1B (pp) NR4A1
			TPO (pp) PRDX2
			KCNMA1 (pp) KCNK1
			PBX2 (pp) AGPAT1
			ATM (pp) MCM4
			TTC9 (pp) MAPK14
			MCHR1 (pp) SLC1A6
			COX16 (pp) URB1
			CD83 (pp) IL8
			PTEN (pp) CYLD
			TAL1 (pp) TLX2
			SYT11 (pp) AIMP2
			LRRFIP1 (pp) SLC1A6
			CASP1 (pp) IL1RN
			EEF2 (pp) PRDX2
			CHAF1A (pp) NPM1
			MAPK4 (pp) NF1
			SP100 (pp) KIF5B
			FGF7 (pp) NOTCH2
			TK2 (pp) SMAD1
			ETFA (pp) SCLY
			BRD3 (pp) CFDP1
			GLI3 (pp) ESR1
			EHMT2 (pp) KLC2
			XIAP (pp) ESR1
			EHMT2 (pp) APPBP2
			CBS (pp) SCLY
			CD40 (pp) CASP8
			SYNJ2 (pp) PRKDC
			FGFR3 (pp) PKM
			PAIP1 (pp) PDCD4
			AKTIP (pp) CTBP2
			GLI3 (pp) NOTCH2
			EHMT2 (pp) SNAI2
			HNRNPM (pp) NPM1
			PARP1 (pp) AURKA
			CALR (pp) EEF2
			TK2 (pp) FOSB
			TK2 (pp) ESR1
			SOCS1 (pp) NFKBIA
			DHFR (pp) GLI3
			ADH6 (pp) LAP3
			DMXL2 (pp) TLN2
			CDYL (pp) KAT6B
			H2AFY (pp) SUV39H2
			EEF2 (pp) NME8
			NF1 (pp) ATM
			RSRC1 (pp) OAS3
			EPHB1 (pp) ARHGEF15
			RSRC1 (pp) OASL
			TK2 (pp) PKNOX1
			MAPK4 (pp) IPO7
			HBS1L (pp) FANCI
			CDK3 (pp) MAPK14
			MYO6 (pp) KIF17
			FERMT2 (pp) SCLY
			HSPA1L (pp) PFAS
			EEF2 (pp) DHX35
			ETFA (pp) SLC25A20
			RAD51D (pp) MRPS15
			WWOX (pp) SERPINB3
			TAL1 (pp) FLT3
			ADH6 (pp) AKR1C2
			LRRFIP2 (pp) NUAK1
			PRKDC (pp) C22orf28
			GPR18 (pp) ABHD6
			EEF2 (pp) DDIT4
			ZNF500 (pp) CAMK1G
			MAPK4 (pp) PTEN
			TK2 (pp) GLI3
			NXF1 (pp) TNPO3
			PAX2 (pp) NOTCH2
			FTO (pp) EEF2
			AGMAT (pp) KYNU
			ADH6 (pp) CES1
			OAS3 (pp) FDFT1
			PGK1 (pp) OASL
			EZH1 (pp) CCNB1
			MAPK4 (pp) PPP2R1B
			OASL (pp) FDFT1
			CASP8 (pp) ATM
			PGK1 (pp) OAS3
			RPS2 (pp) GNL3L
			PTEN (pp) CDC14A
			HSPA1L (pp) ATP5B
			KIAA0368 (pp) OAS3
			KIAA0368 (pp) OASL
			GATA3 (pp) MTOR
			EFCAB2 (pp) CAMK1G
			MAPK14 (pp) TIMP1
			CD40 (pp) SCARB1
			YME1L1 (pp) TPI1
			MYO6 (pp) MYL12A
			RBM15B (pp) PPP1R8
			KCNMA1 (pp) TRPC1
			CCNA2 (pp) CREM
			DHX35 (pp) DHODH
			PTTG1 (pp) CCNA2
			CAMKMT (pp) EHMT2
			YME1L1 (pp) RIPK2
			FLT3LG (pp) CD86
			CRHR2 (pp) IL22RA1
			BOLA2 (pp) GABARAPL2
			RUFY1 (pp) SART3
			PHC3 (pp) CCNB1
			DDX27 (pp) DHX35
			PDE3A (pp) PDE6D
			SHPK (pp) NME8
			KCND3 (pp) SCN3A
			EEF2 (pp) NPM1
			CDK3 (pp) GNAS
			PLSCR1 (pp) EPB41L4A
			PTEN (pp) DUSP3
			EHMT2 (pp) SETBP1
			CREM (pp) CAMK1G
			CDK3 (pp) GNAL
			TAL1 (pp) ITGA2B
			LPL (pp) ICAM1
			AVIL (pp) ALKBH1
			HIC1 (pp) ESR1
			HLA-DQB1 (pp) CD83
			KCNMA1 (pp) SCNN1A
			MAP2K6 (pp) CD40
			EDN1 (pp) UCN
			CTDSPL (pp) ACTL6B
			CD40 (pp) ITGA2B
			BNIP3 (pp) MTOR
			BGN (pp) ACSBG1
			PTEN (pp) AREG
			PKM (pp) NPM1
			NCOA1 (pp) TSC22D3
			SP100 (pp) SSRP1
			MAP2K7 (pp) MAP4K4
			MCM4 (pp) TLX2
			CDYL (pp) NPM3
			WWOX (pp) DSP
			AMFR (pp) CPVL
			GATA3 (pp) SOCS1
			CD163 (pp) CD86
			MLLT10 (pp) FLT3
			TRPM6 (pp) BANK1
			SMC5 (pp) ATM
			ICAM1 (pp) ESR1
			SOCS1 (pp) ICAM1
			PAX2 (pp) ESR1
			B3GALT2 (pp) GALNT10
			SBNO1 (pp) NEURL
			EZH1 (pp) CDK3
			NTRK3 (pp) PSPN
			HSPA1L (pp) SCLY
			GORASP2 (pp) GOSR1
			KPNA6 (pp) NXF1
			MTMR10 (pp) PTEN
			EIF3A (pp) RRM2
			EDN1 (pp) LAP3
			OTUD7B (pp) CYLD
			EEF1D (pp) NPM1
			HLA-DQB1 (pp) TPO
			ADH6 (pp) CHM
			PKM (pp) MANBA
			BRCA2 (pp) CASP8
			ITGA2B (pp) EPOR
			FGF7 (pp) ICAM1
			DMXL2 (pp) ISG20L2
			EHMT2 (pp) MAPK14
			HADHB (pp) ACSBG1
			ZCWPW1 (pp) AIMP2
			ICAM1 (pp) SCARB1
			YME1L1 (pp) ATP5B
			GLI3 (pp) EHMT2
			GRIN2C (pp) SLC1A6
			HERPUD1 (pp) PLSCR1
			MLLT10 (pp) KAT6B
			DHFR (pp) CBS
			RTCA (pp) DHX35
			PRDX2 (pp) TPI1
			TCF3 (pp) RGS2
			FGFR3 (pp) MAPK14
			MCCC2 (pp) GNAO1
			TK2 (pp) PLCH1
			LUC7L2 (pp) EEF2
			MAPK4 (pp) CREM
			CTSB (pp) CLU
			VCAM1 (pp) ITGB3
			NR1H4 (pp) LPL
			LPHN3 (pp) GNAS
			WWOX (pp) UBE2J1
			MCCC2 (pp) SCLY
			MTOR (pp) IL8
			EDN1 (pp) CA2
			CASP1 (pp) ATG16L1
			SCN11A (pp) SCN3A
			CADM1 (pp) IL8
			PARP1 (pp) XIAP
			ISG20L2 (pp) NPM1
			F2R (pp) VCAM1
			LARGE (pp) IL9R
			ACVR1B (pp) BRCA2
			ATM (pp) TTBK2
			AREG (pp) TIMP1
			MAPK4 (pp) SYN3
			OTUD7B (pp) GABARAPL2
			MAPK4 (pp) SYN1
			CDK3 (pp) APLP2
			DPP4 (pp) IL8
			TK2 (pp) DNASE2B
			MTOR (pp) DUSP6
			SOCS1 (pp) HIC1
			AGMAT (pp) ASS1
			GNAI2 (pp) RAP2A
			PTEN (pp) SOCS1
			HNRNPH2 (pp) LUC7L2
			SCN8A (pp) OASL
			RAP2A (pp) GNAT1
			SCN11A (pp) OAS3
			SCN8A (pp) SCN11A
			SYN1 (pp) CA2
			SSRP1 (pp) PML
			SCN8A (pp) OAS3
			SCN3A (pp) OASL
			NEK1 (pp) TTBK2
			SCN3A (pp) OAS3
			TGFBI (pp) NOTCH2
			TRIM10 (pp) SSRP1
			MYO10 (pp) AKTIP
			SCN11A (pp) OASL
			CDYL (pp) NTRK3
			WDR1 (pp) ACTL6B
			KIF5B (pp) ADORA2B
			VCAM1 (pp) MAPK14
			IRAK3 (pp) MAPK14
			OASL (pp) SPTLC2
			COL5A1 (pp) FBLN1
			TOX (pp) SSRP1
			BRD3 (pp) ACTL6B
			RGS5 (pp) TCF3
			FOXD1 (pp) CCNB1
			SSH1 (pp) LPL
			XIAP (pp) MAPK14
			ANXA4 (pp) TPD52
			PKM (pp) ALDH2
			PGK1 (pp) KIAA0368
			FGFR3 (pp) DUSP6
			ZCWPW1 (pp) NME8
			ACTN2 (pp) TLN2
[truncated: 6 more rows]
