# Supplementary material for: Microarray Analysis of the Molecular Mechanism Involved in Parkinson's Disease
Source: Parkinsons Dis. 2018 Mar 1;2018:1590465. doi: 10.1155/2018/1590465 (PMC5852864; doi:10.1155/2018/1590465)
Supplement: Supplementary 4 — Table 4: the detailed information about the miRNA-target regulatory network. [file 1590465.f4.xlsx]

## Sheet: Sheet1
Name	Description	Degree	Interaction
hsa-miR-7-5p	miRNA	31	ACTN2 (pp) hsa-miR-7-5p
hsa-miR-433-3p	miRNA	7	ACVR1B (pp) hsa-miR-7-5p
hsa-miR-133b	miRNA	2	AGPAT1 (pp) hsa-miR-7-5p
ACTN2	down	1	APLP2 (pp) hsa-miR-7-5p
ACVR1B	down	1	ASXL1 (pp) hsa-miR-7-5p
AGPAT1	down	1	ATP1B3 (pp) hsa-miR-7-5p
APLP2	down	1	BTG2 (pp) hsa-miR-7-5p
ASXL1	down	1	C1orf21 (pp) hsa-miR-7-5p
ATP1B3	down	1	CBS (pp) hsa-miR-7-5p
BTG2	up	1	EDN1 (pp) hsa-miR-433-3p
C1orf21	down	1	EFHD2 (pp) hsa-miR-7-5p
CBS	down	1	EXOSC2 (pp) hsa-miR-7-5p
EDN1	down	1	FAM63B (pp) hsa-miR-7-5p
EFHD2	down	1	GPR135 (pp) hsa-miR-433-3p
EXOSC2	up	1	KIF5B (pp) hsa-miR-7-5p
FAM63B	up	1	KPNA6 (pp) hsa-miR-7-5p
GPR135	down	1	MFSD9 (pp) hsa-miR-7-5p
KIF5B	down	1	NIPAL3 (pp) hsa-miR-7-5p
KPNA6	up	1	NREP (pp) hsa-miR-7-5p
MFSD9	down	1	PA2G4 (pp) hsa-miR-7-5p
NIPAL3	up	1	PARP1 (pp) hsa-miR-7-5p
NREP	up	1	PARP11 (pp) hsa-miR-7-5p
PA2G4	up	1	PDE4D (pp) hsa-miR-7-5p
PARP1	down	1	PKM (pp) hsa-miR-133b
PARP11	down	1	POLE3 (pp) hsa-miR-7-5p
PDE4D	down	1	PPP2R1B (pp) hsa-miR-7-5p
PKM	down	1	PTPLAD1 (pp) hsa-miR-433-3p
POLE3	up	1	PTPRK (pp) hsa-miR-133b
PPP2R1B	up	1	RNF114 (pp) hsa-miR-7-5p
PTPLAD1	up	1	RPRD2 (pp) hsa-miR-7-5p
PTPRK	up	1	SERBP1 (pp) hsa-miR-433-3p
RNF114	up	1	SPATS2L (pp) hsa-miR-433-3p
RPRD2	down	1	STK38 (pp) hsa-miR-433-3p
SERBP1	up	1	SULT1C2 (pp) hsa-miR-7-5p
SPATS2L	down	1	TCL1B (pp) hsa-miR-7-5p
STK38	down	1	TMEM38B (pp) hsa-miR-7-5p
SULT1C2	up	1	TSN (pp) hsa-miR-7-5p
TCL1B	up	1	XIAP (pp) hsa-miR-7-5p
TMEM38B	up	1	YIPF6 (pp) hsa-miR-433-3p
TSN	down	1	ZNF264 (pp) hsa-miR-7-5p
XIAP	up	1
YIPF6	up	1
ZNF264	up	1
